# Supplementary material for: Low-grade glioma risk SNP rs11706832 is associated with type I interferon response pathway genes in cell lines
Source: Sci Rep. 2023 Apr 25;13:6777. doi: 10.1038/s41598-023-33923-4 (PMC10130147; doi:10.1038/s41598-023-33923-4)
Supplement: Supplementary file 1 — Supplementary Information 1. [file 41598_2023_33923_MOESM1_ESM.txt]

id	filename	md5	size	state
1eeffa56-9e51-4d90-af6c-25262cb94f15	0a125b8b-b9b7-4dfd-8ec0-705d996ec954.htseq.counts.gz	1ae100b42877d289bae04d4205ae34b7	252980	released
39c764bb-8696-4bf7-9e13-eea96602b0a0	d243d87d-34f1-48d8-a4d4-3b6d13b5a88e.htseq.counts.gz	2aaff4de00e14508b09c5dac6adb0cca	258856	released
d72bd2ed-f0bf-4829-8814-dd7c4d56211d	2bb63c4a-cea9-4c5f-93d1-22277578b399.htseq.counts.gz	728d0f5a89c75911b26d2466ca27003f	256093	released
049aa1c0-e8ab-40b3-8879-53daccba9e7a	8a496ad8-98b2-4ff8-a21d-81db99fbb65b.htseq.counts.gz	216534abe9fff4f4ed7dd8430c898b71	252885	released
f7bae94b-4189-4a3d-9fcd-b86677ac2beb	aee96226-464f-4ab1-ad5f-a9295b9b6a0e.htseq.counts.gz	49daef4c79e546d47045d64f2b6c3b1f	255582	released
147b8570-7e49-4e1b-af3b-83849df21b5f	e8ebaff0-2f12-4834-bc45-57cf576fd45d.htseq.counts.gz	57f836794ebc44e838ab42c1c4bdb3e1	259733	released
dfb2f235-d4f6-4375-88a8-468b6f788ee2	2c804244-7005-4889-8504-396af30a3487.htseq.counts.gz	b2628a969ca7f426969b6137736d0ef7	253946	released
f0b5ae0c-79aa-445d-91cd-6936fde2b191	ec7f69e9-13b8-4880-ba63-4319810f1d4f.htseq.counts.gz	74989f1ec1c60b790040b57ac03e17cb	251935	released
ac5b6a73-645f-4acb-999d-4718a3951da7	28ec98cf-4eb2-4da6-9752-2764142e8f72.htseq.counts.gz	47183801e172f372041fc5bce0da0664	253296	released
5c61e79f-445e-4918-92ba-26a015cef118	b685cad3-11a2-4288-b97f-4a22aec287c9.htseq.counts.gz	ca29e00e349273a331fa728632ddf964	255786	released
320b892e-1074-4ae5-9e10-40a0920e6532	522efe0e-2785-4e16-85a0-898ea586ddcd.htseq.counts.gz	0bd6f0a06c5be591b47ced4e3904d320	254879	released
330c87f7-57d8-4e7a-9b84-2047aec025e9	813fda52-3421-4489-b780-eed81f8bdca7.htseq.counts.gz	b9bfeb660eff77456cf8c496281e7550	252857	released
4a079271-78e1-4177-b6d9-f87f75c09f1f	5d57e2e2-a409-4392-8ea8-900a08a25a6f.htseq.counts.gz	8c03c487ddf863e900619fe4b6b830ab	252597	released
6cae22ab-6ab5-445e-a357-25e8e2cb9a15	41bff337-4561-4b22-829d-455a3fecc837.htseq.counts.gz	48eb3342b1b27959dd7bea8964ff2e09	255404	released
d318c2c3-25fb-45e3-982b-4699b924dbc9	e934722f-3571-4348-a518-1ad262b86b94.htseq.counts.gz	55a43f64eedf1949383a30011f14454c	256984	released
249b3a4c-161e-4c0a-9dc2-c56a337ba55b	830388bc-1590-4c07-9eec-a6f7c333f2b5.htseq.counts.gz	b6c4c2126d39281d6cc410c27e133739	262064	released
d81fb71c-5d6e-4be3-8006-ebd4aceba6a4	40714706-62ad-4e65-856e-1f40ca0a0fe7.htseq.counts.gz	bd557caf4d2572106112820049bc7281	256235	released
b5c77d6e-2dfb-42b8-b1b1-7f1a33c1d64c	0e24bd28-e056-46e9-bb4a-67dff5a4e83c.htseq.counts.gz	0c201fd879716b24b34bfc47e33788fa	254049	released
e4b316c4-f7f3-4abb-99f1-2e18befa8072	f46c60c0-0173-4c2b-99d1-293e0e0304bb.htseq.counts.gz	dc928fe6a72714fd4683c57a7166949b	251958	released
31af7ee5-28ff-499f-bc99-ed8150ecba3a	d55ac738-46b4-4e3e-b9e8-96969bfdda3a.htseq.counts.gz	764496bb663cea490bc6e510fa6fa397	255632	released
3416c312-f971-43ca-bd55-f2fc58fb805e	36f0bd31-1f94-4063-8903-42d5bd113d0e.htseq.counts.gz	29cfb55fc02bf82de7ce1a4a4078978c	249109	released
d0f07535-687a-40db-8038-13aa8d72d55f	cd5f0be9-9011-4826-99bc-2850f878ee4e.htseq.counts.gz	8d32826ed9e9047396b2672b1e2563ba	257342	released
90e4962e-7e23-4eff-9721-e46793381732	d90565b5-52bf-4168-b6ed-5d46219f8e8b.htseq.counts.gz	76b5ca2ff05927fa163f1668f9d13166	253213	released
983df786-39d1-40b1-a813-829b5dd49a99	c84c1d82-c25a-4b56-b9ad-30f38536ea54.htseq.counts.gz	1a8329dedc83e9b757798b0658ffa6be	256016	released
976f35a4-4b48-4dcc-9666-b2922e4ca4b0	6da1dddf-9ad0-47b4-878c-c3ca359371dc.htseq.counts.gz	7f3f3263d106dc2a1531c3116c7dff12	256009	released
cd27f9b3-e7c2-4047-af6f-35a77d322723	534363d1-ae75-4144-b9a1-fdefbb51f4e4.htseq.counts.gz	e7c03b24b907656045fbaf5694a66b66	253989	released
1eac0094-4a89-4550-9725-1f7a7c1a29be	84ee49be-3b5d-4192-b038-21175ad9afb5.htseq.counts.gz	29be7917b87a1921e8104ad6f7dab3e7	256926	released
b36577e2-0315-4250-86e3-f785f3903e01	43b9b0af-ba53-4e7c-90c8-8663b581e523.htseq.counts.gz	0b8cc8e2eff0eccdec7b3bee9d3b2644	254525	released
fea9fc7e-6f06-4c1d-a266-beb0f7ef2658	d1809e31-9cd9-482b-8354-74df0a7841c0.htseq.counts.gz	06294dfc4e17ae8859ce6979044fddf8	254979	released
5e71cbc1-c188-4a86-9bc1-f1b1694a29cd	9858d286-1b96-4414-bd09-d73dc6f1c79e.htseq.counts.gz	760072527791d4cc85e4e3307e0266a9	254443	released
20d33ec9-62e6-45d6-a39c-6c821c4a9e15	dbabc53d-9c7b-4d08-9a80-b6f5d732ca75.htseq.counts.gz	13e6a8aea02107ebcbec6284a891fad6	254643	released
5ca21fa9-3cb6-4290-819c-c2472771eed5	6a77a226-391c-42af-9547-8f1686e44e0b.htseq.counts.gz	6977a84fe1264a55a6bd44d767f1c556	253753	released
eedb96ac-88c1-4c54-9f11-230b9c4ff7e5	c34cfde5-3644-4763-a56a-9322678b9bb0.htseq.counts.gz	b2d762f4fbf0b2ea4285852a9cbd236a	257865	released
65da0fa6-103e-4345-bb11-64f74e716583	05d24fd7-2dbf-40b8-bea8-80e067975af8.htseq.counts.gz	9920d24504d3ec400397bcdf2763d1f8	249488	released
f97664a4-568b-4ca4-9724-95a456870609	3cb4ebbb-ed8e-440b-8b89-8b280e577d9e.htseq.counts.gz	f750a4b1294ff62bb845334aaa58d0fd	252959	released
97c1fccb-d7c3-4dde-bbcc-b35648326968	d6b2870c-f174-4b63-957b-f8729bf54f07.htseq.counts.gz	a5bb7e0c9729a2d349ebd73ed50598fe	252543	released
f3a057ad-55d4-4b64-ba59-b594e29fce05	edfac2ec-e503-4e6a-aba7-33fcb0cb617f.htseq.counts.gz	68e950011e834599cba6ca4f0c64d791	254998	released
7699d7f1-4464-41e1-91f8-7708e72b3e8b	285adbc3-f40c-42af-ba6f-186db64ab2f8.htseq.counts.gz	3325031331125f5300f7acd1d2331480	254754	released
9fff0842-2d24-4b18-8389-f51488c7e2aa	beb91d85-4af3-40b8-a68b-c2091137d2ae.htseq.counts.gz	32a6139b3b07cd75b4ab4a61d8905010	253373	released
d570dc4e-b0e3-4854-a282-79b82ccbde16	d550e6a0-c834-40c5-92f1-bf53ffdc06ec.htseq.counts.gz	779dc0f7e12189f0f3edea1fc450a843	253674	released
bd0119fe-9a9a-420f-af40-71813ba242ad	8f6ec7f3-e417-4978-b866-ca4e488fada5.htseq.counts.gz	bac935aa25782755b3134ed5b928768f	258635	released
a9e41185-cf7b-4e32-9b7c-1061b634bb21	f71f5e59-1803-4eff-864b-47e3eee5690d.htseq.counts.gz	509690bcd05f5833ca218c0851c61fa0	253056	released
3c6fe11e-ef68-4a0f-97ae-190f359bf357	180f26b1-8163-41db-b1b8-e4b46758c2d5.htseq.counts.gz	fba4ed3b1fa43fdcdc8b5661c7982d62	251812	released
283e6162-e230-45e7-a626-a4c8ce38dc43	23c68fb3-de52-4281-b24f-78a9341f9cbd.htseq.counts.gz	7aca7840053edba1577cb1f772c204b6	255557	released
2c11e6b9-a55e-43e6-bb0f-64411fb15d10	a50dc531-362b-42be-980f-4d19883c681e.htseq.counts.gz	31a93246efcb9197041bef713c408532	256760	released
e34dd038-499f-428e-8d0b-17c1433e317e	98cf4f9b-aa89-4c14-b84b-2b8f32439ea0.htseq.counts.gz	b721d36c02113b735bce0d13b2ef5f0f	258414	released
0857f50a-599e-4d30-a40e-126c2c55b5ba	467718bf-e07c-455f-9268-032a26cd0b84.htseq.counts.gz	a19c86348083fbb717a1cbe7c2c9fe6f	255524	released
b318284a-9592-4c49-b333-8994131c5102	22b2edfc-baf9-4a23-b87a-ae4c1b249664.htseq.counts.gz	ef39667d599de658eaecdafd85644a22	256141	released
adbd7b7f-8120-4c2f-9606-57bac905e891	781aa454-9cb1-4421-90e6-0c57f7ee2830.htseq.counts.gz	a51ab6534ccb19a8d21015a16e8471c9	254932	released
2e2797c4-c319-4ca0-9564-83fc3285a3e2	446c42bb-1495-4986-a4fc-e1f3acde0834.htseq.counts.gz	61ba36d8758cd76fd46f890cfe989486	253301	released
11801ef7-c203-4d62-8b31-74a779ab1272	3034107c-316d-4dfe-a254-5095e78674cb.htseq.counts.gz	60ae82d20005b5d57c0274eb88ae864b	253770	released
1c6ceebd-ce1b-46e3-ac3b-1267567ebde0	e1b718ca-2a1d-4270-b6d8-a833c42d7bab.htseq.counts.gz	b0c11769a6689810c68d6e48f47b365f	256715	released
1fdedac9-cc10-463c-a6a3-f67e72e51095	f1a1f6c4-a95c-4e10-b699-8939cfd671b0.htseq.counts.gz	ebf30909dfc1d0d34b2311c82f9deb85	255652	released
05aadb36-7c51-4798-aaeb-bd1be46c687e	40c5a89c-b4cb-49a8-b427-cea7f34b6cf7.htseq.counts.gz	60648b9803ec49d06b58cc5c506d0fec	253431	released
95ddb7e6-4a0f-4175-8b63-4e0520defbc2	5237d2f6-7bfe-4347-82d6-caebb8781ef9.htseq.counts.gz	6ef1e8ac83ea2fab97c97e19372cf021	258136	released
3efd93c7-b114-4600-912f-c5fd1c63f463	eb49f409-9b66-4ab4-a02e-da09d12251de.htseq.counts.gz	cf6252d3e03b3f6d70459c806912cbaa	250603	released
e14f31c0-43af-4b5b-a489-6faa4badce83	a2ff285b-8820-4c11-957f-fcfddac24ae5.htseq.counts.gz	d41dae66a423349827ca1a3f5d5edecc	255332	released
f6cfbb84-95b8-441c-9fb1-c6d1bf937fcf	3a3d87aa-fa19-4300-9f56-3af855af8f09.htseq.counts.gz	f677e25af60c25cb7434fd4bfd30b838	251435	released
22fe877f-33be-42c2-9dc1-a5dd1318eef3	28ef82e4-09ff-48d8-8a7f-af955c5662d0.htseq.counts.gz	a1fcc5684a7012061af001376dc048cb	254406	released
eaa6c55b-1922-4d2d-982f-7eab1ef17ae6	8accba46-b636-43dd-a631-16c2b324a05b.htseq.counts.gz	a6abd35da20dae2167c3c875aa76651e	255776	released
89e4b099-8365-4380-8cb0-271174cd58f8	29e74bed-6e84-497e-b78c-1133771203f3.htseq.counts.gz	53be85be75c7f2bb291998c7451f020c	252739	released
1e76723a-c198-4e62-a23f-c008934efaaa	4b9bf10c-39ee-4b36-8bd1-ba949d43cc6e.htseq.counts.gz	c509e7232b98708aebaf293a954c64b6	255775	released
6a74bce3-738e-41e6-819e-88477b4ed078	72003782-a8a0-422a-aed6-a103eb09994b.htseq.counts.gz	86926d1b3e47e6242292d685eb6bd554	256476	released
85eaa4f7-ea62-4894-9bae-8ef6386ee5d9	3aef67de-8748-404b-bfd2-e0971bd0bbd1.htseq.counts.gz	449efc064556711b9160a83e57e1bbcd	253320	released
e0ce5419-5a2c-4f8d-84e3-f35a780fc24e	59457f9e-5d93-4ed9-bff7-f26019672fc0.htseq.counts.gz	35108e8c3133d0f9f8eedb12373779d0	253950	released
258a82f6-ae30-4241-a191-97278ad34268	dde393cc-d889-4a29-ace8-46eb0919286a.htseq.counts.gz	324a4c2e612945cc8f6272b9460f109a	253314	released
1ba4175e-5dec-46f5-8831-52b578fad6e8	945e476c-814f-4e6a-8841-b28c62f1b82c.htseq.counts.gz	5aba62104c9a53b0a4b62ddd831af169	255667	released
ca14ff92-9c72-4038-b9f2-6246e938432e	bd72ce70-2dc6-47b6-8f3a-2b5872672c44.htseq.counts.gz	c0aeba5f1ec2e1ca6433bc618284fc97	256748	released
cc054dd8-fa0d-418e-b01f-26e5dabc70ff	5a4dbeef-fd61-4bb1-ab36-5fb0e9b7cbff.htseq.counts.gz	ea837b28c928d2e61be07e09297e9a5a	257279	released
87af6a12-ef3d-40c9-bae2-6b2a9b53d854	e11893ad-2f46-4f9f-9fe3-56fe68349228.htseq.counts.gz	4bb60c2b10a1f342d69aa16aa35131da	256537	released
71b559bf-d745-4560-a4d8-3de9206fa6f3	9405ee49-6525-45e4-b471-04c6838c6514.htseq.counts.gz	2f48edc68e233c0654f1d40ae10528f0	257729	released
1f359a04-91cc-414d-8db4-5c6591d49024	84cefcf0-aa09-437f-bac4-c13c4ffcbc50.htseq.counts.gz	03fe66b58d60578687e0c79ed9eb6f17	258288	released
ce91fb9a-a1d1-488d-9821-890871d9cf30	796f5e71-59e1-40cd-96c5-a760827d4ffd.htseq.counts.gz	05a54abb61e0cfb3984222c2a4f0fe7b	249911	released
9de746cd-b8b5-4e75-bf30-f89cfd6124d4	f05cd785-0dca-4848-8e7a-dc5118d1cfa8.htseq.counts.gz	620ec00420cfbf1298d3c8969f9af835	253056	released
1bf2e8d0-efce-4def-8d4b-2bc7d59244a6	be44f03f-bf32-4625-b004-abfa9eea64b5.htseq.counts.gz	7624b0a861524cf4fec982a9027ff150	257532	released
9cffd166-1dca-4bab-9506-40dfd2353cb6	84b90cf8-ad30-433e-983b-b9cfb986a0a6.htseq.counts.gz	afc60abc54453116f25e0a6fb078fd6f	256292	released
0b039a92-211c-4472-9a16-5edd3fcf11f3	337e33d8-d151-4509-8b16-62b288489c4c.htseq.counts.gz	d7fe2e0b1a5981ce3d7b46f6e1727393	251401	released
5bfb4ad8-8157-4c75-8086-ff73c8e1a1c3	c3e167ae-f12e-45f0-90e9-b54a63625dfe.htseq.counts.gz	ba28dc117dce28744824b65fb3a6906b	251862	released
81751af1-bd09-4904-a1bd-68b9f248a30a	2bbe5f87-d67f-4e30-8f8e-4e2a1cf5b7a3.htseq.counts.gz	c0e88dab09bb5ecd4928d2a76b3df4b5	255172	released
420c49ad-cd47-4361-87ed-2136248e2a58	aacc8d8b-efa9-48cc-a547-07197d33d865.htseq.counts.gz	af7be39b7a5ffed8bd32a23bb07ce38d	254293	released
3356af1f-dad8-4f8f-8df4-cc1b93ae1bd2	a0a23823-3e04-49af-9494-87bc5ddd5424.htseq.counts.gz	0e556c1279daac2fa6856ad5e25d02a2	252233	released
e3941969-3a48-4a39-9da5-c47a153c919a	54661d8a-a0af-4893-b181-929435381f24.htseq.counts.gz	999795c60e48276cdc52381eb98d2aaf	254893	released
a7149369-9600-482e-8daf-0a4dc6be6db2	12b9d0de-401d-4656-8df0-1834dce82751.htseq.counts.gz	142972e2cd5a55a0726a761745c5245a	258277	released
af803eb9-f90e-4943-9ef5-288d20788845	0084185c-3a20-4771-a036-5e80a30965ea.htseq.counts.gz	2c83bb5a4f241a1bcbc7dabfef90bd88	252277	released
c669fa8a-0041-45a0-b311-f244eb685279	3af76286-821a-4552-b4f2-b048342abb6e.htseq.counts.gz	48af2b45661909c0d52d0c020e29e3dc	255771	released
989391ca-ee79-4da8-be8d-1135dcb7fdef	f72bcdc8-db73-483f-9101-df9646039d2b.htseq.counts.gz	25c894508cedc5b1c39ba4659279335b	251696	released
616cc351-b797-4f4e-8043-e66052f82166	6e6d808e-a80f-4f34-a6e7-ac5f10a0bf0c.htseq.counts.gz	01d16179eebe741635c17181119f59be	254823	released
88c74fff-4051-42ac-8f34-9935e7ad00e8	6c1813df-fdce-41a4-bb26-c3c26e41d3bb.htseq.counts.gz	2f75449cd33f4f0653660df09b0aaad3	253779	released
0fa61f85-aca2-42cf-877b-5dd9c8b39e92	b3e42e88-c2b8-4e57-832b-24a9f5a98491.htseq.counts.gz	2186ccc3040fee7634fa4fd560214ebd	258386	released
1664c9e5-38af-458f-bcc5-5645e6ee6ad1	0beefdf8-588b-4e3f-9512-3bdc75794faa.htseq.counts.gz	298f4e417f740b8f18503de61f12d89a	257709	released
bfdd6c91-927c-4dec-bbbc-a04f13fd546e	fe334858-0ef5-40d5-956e-270dc1d50112.htseq.counts.gz	bf63a447173aa6999c46b222319e6e78	252909	released
c96c12d8-626b-41c4-a9fe-32047c53bb57	faa24ff0-dcf4-4245-b232-a172b0f19148.htseq.counts.gz	88ac152fd468dd09aeebf50a8c45ddf9	253623	released
99137a36-57e4-46cd-9166-52ca293742b6	62bd5cff-1628-4e6f-a66e-b03123cbf44f.htseq.counts.gz	6ad45154ad207aa329b2126dca6eb9f4	255471	released
dcf467f3-2d5d-4a04-b532-cea1b40a2bf8	dcd2aa03-3002-4df4-9502-b84a776c6f2d.htseq.counts.gz	fa94c8611f8a6c2806e948c9b13f91c3	255471	released
94dc78f9-d882-4f44-a7bd-40432a259cc4	6070b63e-a8f5-4b9b-9c1c-dd2c33fce225.htseq.counts.gz	8cd25d4c91696a71f7778ffda98f48dd	255519	released
2f2c903c-f7b3-45f9-b229-3030f7adf5c1	0a6f887e-c055-4c31-9814-b711449c5110.htseq.counts.gz	f55000cd03b89b4f400e104da6d46c58	252545	released
58d41974-82c6-45f3-b4b5-8d71b8b416cc	37864a32-7a16-405c-983b-200380f15883.htseq.counts.gz	f1d9bc06b97365c777f4e5050059d849	250880	released
a93a7fea-f52e-4b07-bda2-715ab7b3eff4	52690fbd-b6dd-43b3-b301-0c5a53a06119.htseq.counts.gz	67c03ad132749af9139b2b906316abc1	252525	released
0bac8bde-5b40-41ce-8773-1c51a47fde30	71e3ff84-ab49-4906-99de-3b873ea04c68.htseq.counts.gz	d1448d8d846e1120164200533f0cfde7	254785	released
83f7f308-9464-44a9-8f05-c4ddb15c4514	e2a56cc0-714e-4e7d-9c32-53e36e207c6b.htseq.counts.gz	c6f3ec6e00a8b5c53cd33b7efc0ace6e	252476	released
4b0f3b09-51a1-4e43-818d-665f35508a22	6578ea58-0e5d-43aa-927a-7ac53e1df985.htseq.counts.gz	b3ca8bdac2aaf43ab2b26c454c0e760f	255908	released
e40a5f70-8362-418a-8899-25e41c54460c	596f015d-1a06-4dc1-809c-74b21d40362b.htseq.counts.gz	e4712f8a13febc0645cf4ca2d44292b4	253953	released
507f75de-f366-4be2-b37e-619fd232b759	765d5d82-7fc1-4ed5-afb4-6b7f5e3aa777.htseq.counts.gz	4bcdf181f34798d1e278629900752842	255054	released
266cd14b-cd96-4ece-ba90-6f3b6a0986e3	5651fc5b-777c-4df9-9c73-70a2211f7814.htseq.counts.gz	fbd9d771418dd15f7c3408478c336308	256022	released
9f9f2294-3caf-4485-be53-f3ec953c377d	900e6a24-1504-4c2d-85dd-b1c6088339b2.htseq.counts.gz	ad6ff67d29b814fb7b364b049bfe6f09	260673	released
38683884-4a63-4421-b95e-5cf93da9a3be	ba57f120-b348-431e-b7d7-8bae2196480e.htseq.counts.gz	4cf02e9c33cf28c9913a93517a858303	256002	released
aacc8ff2-be76-4ef0-ad4b-0045c8bf59fb	334a2712-5ae2-4f7c-bf48-f9101f5ecffe.htseq.counts.gz	7418fbd8223c2a4869a089f6c2be50b9	261751	released
a0cc1c9d-db63-4f83-a7dd-ce70f09708e7	61ff3901-ac66-4d13-956b-d66d7f90551f.htseq.counts.gz	07194edf249d0562d5c12eae7d4da731	254246	released
f120bf6f-825e-4287-ad80-406659c65d56	06774da7-66ac-4a31-884a-7ea65cbcae93.htseq.counts.gz	d6ba0613d748f3a6200ba919d844c9bc	252903	released
e9792db4-2ee5-4749-8e5b-a1a9d1a65c04	26611e31-978b-43ca-85d8-e6b33998417f.htseq.counts.gz	e8ef8ec4771c6e6e41d76743830e2e3f	256321	released
f2bc40c8-0211-4043-b67e-2ea5fe259ffc	046e804d-03d5-49c7-abcc-01af7f5a9208.htseq.counts.gz	311b646c17d7d4e801bab48ba3c1cbfe	255613	released
e0b85c72-2da1-4852-88e1-3ded069e367c	50e551a4-06dc-4bf4-a979-2552f1103f38.htseq.counts.gz	2af1ce47f3a1900843c115fd3b2b27c8	254669	released
0e500694-9f5e-4e9b-b6ed-2d40bbf38ec6	93496e7a-eb49-4ec5-9157-3aa84800a4a4.htseq.counts.gz	cd5aa1f85adecf664486d833e2019117	255349	released
44c06946-5a13-45d7-9e96-5cd82ded4bbd	52771923-0324-47c6-a03a-d63d92834200.htseq.counts.gz	32c317c81ffdfa492f4f5d91e6cf8e09	252436	released
aa911a53-ade1-46c3-955a-3098267c7b97	8e1ffdc2-b7ab-450b-b6da-2234aa78626a.htseq.counts.gz	77e9a1bb255c72545a8c9b44ac8049d2	260027	released
31175dbb-3461-4ff4-83c1-6a3f448c21d1	c29942fe-74e9-438c-b592-86261ef243b1.htseq.counts.gz	80f79cfa96e66ccfce6dec65ff8fd8bc	258520	released
7d2f83a6-1191-4311-9f70-5cd78467ad56	8226387e-d9c8-4d0e-ae5a-e50c4109037d.htseq.counts.gz	809eebcd2b923f692ea5e8bb5aaf9ec7	256419	released
6bebacc0-3352-40ca-9513-b63d288c0f3d	1d2a319d-c437-4479-9df8-dfbb040070b2.htseq.counts.gz	880da09b7dac249b91b228a55eb54d55	255637	released
4dd1a9b7-c59e-4c83-9ba0-126a4d94c7cf	930cf31a-dd87-4988-8c43-5acec531c946.htseq.counts.gz	af14ab5e5e7915ceca8871e6ac490717	253612	released
a53d1cdb-7c72-4ebf-9fa2-0eb71b9bd5d0	501eb9e8-28ad-4329-934b-4279ccd65a19.htseq.counts.gz	6916e97d5e112541715478fd028f98ee	255336	released
647c8221-bf1a-49f2-9079-fa11f8362eb6	a94517b7-0bc7-462f-9e32-958e135c4087.htseq.counts.gz	c720d90646fa43f636d7eb629f439b76	259321	released
8f9f7c74-36c0-4919-8721-9009233de3c6	bd118e30-6764-4adb-8a5e-0a80bd6c6d74.htseq.counts.gz	9da13ae0a1efa87d4a95cbe91af95f4d	258019	released
4bc5de59-1ef2-41e7-aff5-bb0abde4ddb2	b5631f88-a4cd-4ec6-b0e9-30512aa38728.htseq.counts.gz	ebbfaf3d2082122b220889208e720cf7	256574	released
3f2751e5-e3c5-4d4a-8c73-da2b3d2348a1	ed4297ed-e6f1-460f-af85-2bb2dd2e6670.htseq.counts.gz	50ec4dcc69f36c2c70342c85dcc6bd4a	253564	released
5f9b94ba-9855-4a5e-85c4-c73b1674a591	902c2bad-434b-47c8-be7b-cbc68b13c7c8.htseq.counts.gz	85157570d871705ea25f93bed12437e5	258373	released
06206988-780d-4611-9718-ea1fde2beb0e	46c0799e-b787-4ecf-a987-e1fbe6dc941c.htseq.counts.gz	7d5aba4cdc261e5a0908ea9d81cb82fa	254896	released
92bed26a-2524-44e0-8735-be37a9b7dc5d	51d34a77-ceaa-4330-a7e5-3fd02cdc3979.htseq.counts.gz	d78142b554ef17d168aef900e8cad5f8	257007	released
25eae8ea-8c08-4dc9-889f-1f8276259039	9b09de85-1cd6-472f-bac8-de05c101f4cb.htseq.counts.gz	e3f5e8f05501915a69c78cce7c491896	256891	released
2186152a-9e97-472e-b022-cbed9639dcab	22e30b10-13ff-4b11-bf2a-ff5aac4519ee.htseq.counts.gz	6e5d5eba9d0d609841432364adff8f65	253562	released
3fe70fd8-a398-4b4c-b1b5-ff58e31a13c5	eacbe277-8e24-4098-badf-2caa4993af92.htseq.counts.gz	b99626702868e65da3f5cb8070b2d651	256550	released
502a1ef4-cb42-4c71-a9a0-e812dc808e1e	088af440-646f-4cdd-8767-7b16ba7b4a45.htseq.counts.gz	a43cfdc0db26e1f089c5055f0a1f9410	254103	released
187c46b5-d091-45e8-882a-6c7931ee15f4	5f004b7a-b777-4039-9309-8e1f128ff637.htseq.counts.gz	d6fffa9fd0c5d158e4e0711835ec8839	254910	released
ee620603-37fd-4b70-842e-7e88bd27a82f	bd9949b8-2b83-412c-be3f-64d2af581660.htseq.counts.gz	4695a779dfa64efd0178410b3818538e	254200	released
eb0b7084-f54f-4037-89b6-036226c80dad	c45db1de-55cc-474e-8f14-76842edbdc75.htseq.counts.gz	1adb737c9fb1d13bf67e1838de3765e3	256798	released
34ee70ea-4b09-424e-9bf6-bebea3d60db9	1886f8fe-95fc-4774-91f9-fde0829dae5e.htseq.counts.gz	0d49ee29043fe752a20e354816dd97fe	256607	released
8c5af39f-7aa9-4189-a470-e2ad029cd9fa	7efa83ae-8a0c-4491-ac3b-606be61e16eb.htseq.counts.gz	ff4a827b7a5a0f2571512422b553c06c	251822	released
034e20fe-ef2e-47e2-adcc-e21530b8084e	1d607fb7-679e-41cb-afa3-0faec33a1a81.htseq.counts.gz	a0b54f5f5435b8c715c362c0ac120fd4	256479	released
12421f17-6990-4fc1-895a-11d56eff7732	1963532e-4ac8-4db5-afeb-2227220a5560.htseq.counts.gz	7073e5b2edb0a992f2f40621374e5447	255505	released
fad785dc-8db9-414a-b261-fe3993e53688	099a8f8b-cc60-4720-8ff5-b025b34f1173.htseq.counts.gz	f6b57ff77fefb96d5401b71ed9fbedf5	257890	released
66729a8d-c696-4ab4-b77f-3856d7f6ab59	476208eb-4e3f-4b38-9931-bfac48d41b1b.htseq.counts.gz	40f42d7136f8ed722d15a801c09e80f0	255665	released
015a409b-641e-4deb-b8f2-b9fc8614c454	661fe6f6-26a0-457e-9a24-ae56f0ec9106.htseq.counts.gz	34611797172a2cc4ffe7e6bdd1324182	253037	released
d2643e38-5f1d-4649-a6ee-26fd681e1fa1	31944ca5-2685-4b3f-8f61-d1e41eea44f9.htseq.counts.gz	d27e03c2d9ce3277e38ce1c8f500fb02	252108	released
10c02f69-9b44-4d5b-87df-0d3a9c1f3b1f	35d0022b-f677-4340-a3db-c6558782b9d7.htseq.counts.gz	045f7470809a7c332b3c24fc16cbdeb2	255725	released
55bb78ee-6a85-4486-97fa-f39fc563d3c0	830e3b4b-04a4-498e-9b66-70b867243b0e.htseq.counts.gz	afc5c8e4aa29f5e723ffef4b4222c77a	258016	released
119a47ee-cbb5-411b-931f-844f1b820cf0	5e90db43-70ec-42fc-93c3-098c81f9ced6.htseq.counts.gz	cba0b8239c6274ce0c1f88d4cb546091	254341	released
933cd174-eca4-42a6-9573-f385cf5ccccc	1bcf1bb6-a0ae-4251-b4e5-61696e4cc3ab.htseq.counts.gz	a1c23575a3f0d8343c6c58d4838c645e	259186	released
3cb3de65-8ec0-43a1-a758-df74cfce02b0	38083e21-7761-47c7-9112-769c7f85e283.htseq.counts.gz	6bbc11fb9fa35a9dacbfd4bc735b79b3	257605	released
28fc1106-a8df-426b-88d0-472f3d7379b6	a5274e64-8bf4-4315-99cb-2f8173481fbc.htseq.counts.gz	aa4d593a46d0d8ad7c0fabb849b1500d	257535	released
59ceff67-a3f0-42e3-a047-c3d5fc357dbe	2a135d37-b0d3-4f1e-a428-a11df2bb005f.htseq.counts.gz	a64176f6da8cdaded3e487f5cd593459	254642	released
81d997bd-0ae7-44d2-bf84-ba6502799f93	9d1bccdb-361b-4adc-b4a6-0314f02eaf57.htseq.counts.gz	4814cdd7aa266de77b20c3db71e4b20c	254634	released
caee0b97-f327-48cf-980a-c7859152ff5f	6e821f74-aa34-4738-8840-5d66e86603c8.htseq.counts.gz	6a52ceceb1093706022f0990bae35d19	257094	released
e8a66167-c455-46ef-8e99-819383fa407b	5af50081-3cae-41c5-8906-2c4004cc8bb5.htseq.counts.gz	8cc32474347ad11cdc8c6db2d6c576e5	257475	released
a1b2f98e-18cd-4f78-acb7-85a6fdc5eda6	dd9d59e9-214d-4a4f-870a-40fc141e9859.htseq.counts.gz	4d65511b338bebc446db3e126d16ad2a	251404	released
c6b424cf-cc6f-4947-a581-95c6c139395b	1ad88d50-b62a-4a36-9304-958944b751f6.htseq.counts.gz	071a6d90e46cd9e6e2584a15ff38a410	254714	released
f17673e2-08a6-4810-98db-8eaaf2f857a2	657800a4-3bb0-4fef-8462-17a3565eb5b5.htseq.counts.gz	2d13229211d0166773881ab36dc1b64e	253129	released
0cee4374-93ae-47f9-89b3-905ab5545976	30183a45-4eed-45ab-9121-0a93b36bcadb.htseq.counts.gz	0607e65a04be916bb4e86ec8f5d970f2	253545	released
439e9a53-c235-4caf-bd08-3114d587d30a	d7851974-f928-428c-a2f6-e9fa4886860e.htseq.counts.gz	8580b9a015ee4116163e424c661d6b59	254451	released
1446ed52-fa10-4003-bf6f-362f62448bf2	2bde6297-4c9a-4ce2-a6af-10455c192192.htseq.counts.gz	110d3dbff0b25e11317be4c9a848f9d1	254850	released
314c62c3-cd9d-4178-a86d-91777cacc0ed	9ae4ee25-88d4-4078-b6cc-f744c50dde8a.htseq.counts.gz	adb7ed817890c1ad0f3378ef1d27a72d	258042	released
12ad2985-ecae-49ee-af97-350887c3cdde	333ff303-5237-4503-bbb3-f7d10b12be70.htseq.counts.gz	5dd8acdb31ee31fb3d8f2c26288a52bf	252380	released
0124217e-5b24-47b0-a58e-3c7c8a6cdc1c	6520f1eb-78e5-4459-b25b-62b5d6696bc0.htseq.counts.gz	30877b137fcda9a374d65bee1aaa27ce	250462	released
2ec8e174-81c5-446c-9afc-2a03490673db	d4eed6a4-986c-409a-8f6c-1ddb00069894.htseq.counts.gz	217652bf2b682f266bfc552f308bac88	256117	released
3bfe92fb-ce19-448b-9d48-f969403462be	599629a4-f067-42f3-9a7f-8ee84f6e245b.htseq.counts.gz	8d99a9b3a0f5836cd9791bfcfa4c0198	256184	released
c6065366-5b22-4213-96aa-c0215223e14c	816d1c10-f45b-47e6-b090-1d1989520bb6.htseq.counts.gz	8dc71664f3a1eb66fc0e0e784db83c98	259960	released
54be114c-bc78-40df-a052-c2201b9fed28	90767683-f174-4f81-af32-80430d92f1d7.htseq.counts.gz	a875b9c89c50ed29c1ab270f365a6923	255351	released
c46f2642-4882-49d5-a2cd-84f0282689c4	f8ada89d-3b1e-42e6-ab1c-7d695cda0c8b.htseq.counts.gz	ff70750aa516d96190fd4dabb7d657cc	255070	released
c5673c20-b26e-4e8b-9f77-363669990096	bd2de7d4-43e6-44a9-acc4-98934dab93a1.htseq.counts.gz	9e2f26a83bb0a8ffe0663dfb23e8d8b4	252894	released
1274b04d-338a-4a9d-b77d-1674c2f0f7ba	3a470232-3995-4f88-8850-4d473bd161c0.htseq.counts.gz	f57b6f00796c91a310b3856eef3c0763	252818	released
557c5514-1cc9-4d6c-a183-b742407f9bca	349eaa81-0d2c-4c2b-a762-31555fd1ca50.htseq.counts.gz	4ef8171c92244222765a07ffe06aad45	255000	released
326b3829-a423-47f5-8875-3c2ff6e45285	7306ff8a-6bf1-404c-8864-55d9c1bd2b97.htseq.counts.gz	d87a83cb6d98fb81bfc0ce896fd77000	252988	released
c806e6e0-fa82-452e-9513-4f45ba77b910	709ff388-3764-4251-90b4-88728468e9f1.htseq.counts.gz	732ff35b7e3eaa1614b66ac9aa6c067c	257574	released
8e34f0dc-22b4-4164-a188-f2eeca545c57	386032ae-0a46-4b51-bf6e-987fcf625c10.htseq.counts.gz	699e4c212f2478eb6e8d2ed402f07bb4	253857	released
9a6d20f4-1bcf-4554-9f0c-6e2512a1c0f1	d14ed192-18a0-42de-b80e-264a2ff38604.htseq.counts.gz	cb32f1f415fe2fe3c85ca5595d73f9b0	254380	released
c249afd8-406f-4025-b117-95be2e8e057e	ceb8c083-f451-42f7-873d-8346caa0ffa3.htseq.counts.gz	aa37490535bc161ec9896cd790ff7804	257595	released
b705de3d-5b4c-4040-b584-a3d8aab72574	8f2a06de-5161-4859-b4fe-339158587b7f.htseq.counts.gz	95ecce5335b652d4cb241b83f8b079dd	255781	released
e74fa468-c4f2-43da-ae57-0cce896fb281	cdff3b92-1aa8-4aaf-b750-11d12bb7db4c.htseq.counts.gz	827b8668523d9f591c918a6b333a3ecf	256794	released
0c440ee1-d598-4bbc-8c1e-ed8151d96889	dad374b6-32b9-4d00-98ca-f7b6b96af805.htseq.counts.gz	df29b0095513a5b1dc57dc7add48a656	256393	released
0d8a3814-8203-43a4-9ff2-c28d8f2b5663	745ac154-b1b6-4518-a3ec-610a1f46e5f0.htseq.counts.gz	bddcde3ad875179e702c0cf9ea278b2d	255092	released
3a3dce70-64ee-482f-96cb-b3c1274e20ba	db17e1af-915c-47f9-88dd-519b5303d3f0.htseq.counts.gz	74853999c18a4d508f85fc547980833d	258480	released
05d7215c-2f18-497a-9875-01aab6ff2bb5	cc0cd4c2-0c81-49ac-bc35-4f6dce9df1a7.htseq.counts.gz	f66d6f25c7d4e6f1f9db4c3871ce8bb9	254354	released
5169054e-f2ea-4eea-b1c8-1542f736ed33	f3701269-6698-4762-b3bb-5932e62ff08c.htseq.counts.gz	a9a1f0277ab42a56af7d34237302b04b	253700	released
7dcb4009-abf0-439c-ae1b-86ce6afc38ad	88956de1-e6a5-425d-b7dc-2e095c7effee.htseq.counts.gz	390e8d8f9041345fe93e016cf1ac73ed	254679	released
5469044b-9573-4da1-a33d-f0f85b055e46	ddcfa6fc-4b82-4c8e-a53d-49b50cf3480e.htseq.counts.gz	67c45592d599e78b1eff330cc5e07bc3	252976	released
ceb90923-9b95-4b3c-9994-e2680f4a8ac1	3363925f-fbd0-46bb-a8cb-07f0fa167be7.htseq.counts.gz	db83b528ab8b9170561298f96dedcc72	249029	released
18155152-0ec4-429a-b76d-e6446d4aa42c	59178ff0-5b21-4a07-a805-5382437fda53.htseq.counts.gz	396247fc27462fde9b3744ff901af9d3	254840	released
049d06c2-1db9-46a0-b439-865446bf6278	1098516b-cf0a-420e-86f0-bba5d868a210.htseq.counts.gz	a742e73152b236d81091b8402e4bcd05	255324	released
4993674b-ee7b-486e-a817-3ee790767915	1dcdf6b2-145c-4dbd-831b-ff1a99c0149d.htseq.counts.gz	c52d1c174b3b368f2e75bdab5b5113bf	254742	released
ccb59ff9-f4bd-4d72-89fb-a52d544c18e4	c5be9ea4-315d-4675-ad8e-269e44b7b77c.htseq.counts.gz	d2841adb27687279dd6f5bc6ed893ab2	252116	released
60b91130-ab57-4faf-9223-599b12db8542	e6a5e660-9928-40e9-bc03-3ab31c3c700c.htseq.counts.gz	b35d1c0590554430806656198d11a88b	256665	released
b8fef2ee-3ebb-4f64-95ac-f540da0c70c2	c54131af-2caa-4bea-b802-a091a0a0b51d.htseq.counts.gz	ff6fa6c2c4cf4477b930dd9f21c6b485	251871	released
74b3f94c-17fb-4bdd-bc8f-9789f5baff29	53db73d4-b45c-46d9-99be-2f9588c017a0.htseq.counts.gz	81a6394d82f82ec35178358c29a560e3	256067	released
dd08110f-76a4-4f51-8ac3-3d5aa42ef4f2	a71cadfd-9a5e-4989-bb51-0b859da8229f.htseq.counts.gz	9140c978c433e946f9a2c5e7a991b950	258206	released
9ba8b80d-1032-4cfd-bf75-80328423e2d9	f81798b2-8072-439f-b0a4-3268e5453188.htseq.counts.gz	e65052cbd03abf26bf12e7b4db380e4b	256818	released
30041673-2c71-4cf9-ac08-fb0be352dc1f	f08efdcb-84cf-46de-ba3f-297a49ffa070.htseq.counts.gz	c3ba56643127e66b5c9f1cc3ddf60e00	256981	released
85f5ae34-0bfd-430c-a1bc-a4eb375253d6	52a0784a-e1fb-4b7c-be95-d7e027fd406b.htseq.counts.gz	c9f99b43930327ccd5fabe8f1550ade3	256914	released
84ead482-57ed-46cb-b83c-79c7322c9e32	58f34ab9-0412-4c1e-a0d5-0073ffad1270.htseq.counts.gz	1df52f30efb2e6ffe570096342614f77	252336	released
2277fcf0-42b8-4271-83bd-03f98a16dd43	df387c52-1d88-4c41-982e-28e7d9fc5d51.htseq.counts.gz	22b3fa02b4f29772ec50908e6cce2266	255539	released
ab672a53-985c-4bc9-9c9a-7efb19da9809	12fbb8e2-457e-48c2-8afe-92c032020580.htseq.counts.gz	980045edf63b9a22ac0464ee30369be4	258030	released
d2fb315d-4377-4bfa-a454-d875af294438	24df95bd-64ac-417c-ad0e-2dc3e1729843.htseq.counts.gz	0c0f189cdefa1e3de3133e66f3f05538	254358	released
42a2d676-4db5-4db1-8bff-fb3e408d0cc7	63a70793-af6d-4248-9085-5d69276a3fff.htseq.counts.gz	3e5a41694252664afab0ff5fc0436702	257297	released
21bd76a5-3330-4375-954a-fbaeb31628b9	0243542a-1e38-475f-91b9-024c02732890.htseq.counts.gz	730cd2d163eee0061c237d6c69586fbd	250715	released
4ae4c997-a163-454c-bed4-fad33a3b2b9e	a2dcf997-1c7b-4fca-97e7-5fedabdaf281.htseq.counts.gz	65a20e5d8187e34bb4ee5a0cd00c94d6	258561	released
7891a7a9-6e48-4b69-a82e-aeb335711b6e	00c6710d-4f4e-4483-a54a-12c5471c7de8.htseq.counts.gz	050955aef608304f2d5629d56b68afcd	257323	released
48b4ad6d-cf29-47e8-b3ef-5c3d2955076c	eda54022-57f4-4abf-aa50-a48edfb337c2.htseq.counts.gz	d59f19512a5b169d2b624f41248f0581	256576	released
ba27a1a4-c319-47f1-b5ef-c6714279b05c	36d93788-b7a9-4866-98aa-2c83befd9917.htseq.counts.gz	b869a753f2be27aa973b2df753c9402a	254096	released
4a19b6b7-a58a-41e5-9dac-a1de66e766af	fe1c1277-6311-426e-a79b-0ef7d3915d1f.htseq.counts.gz	2397874d7e29a1fbed12406709dd59ca	246068	released
de574b70-98b6-47f3-b727-e62f9566f52f	bcfb6a29-0167-44f4-9a5b-eb28b248fc1e.htseq.counts.gz	91b65d1f1e8a808aab6d296b1f07be71	257286	released
c676d826-0fa2-48ed-a8d4-76f30414f827	f8ac5011-0282-42e1-9f6a-57111ee49745.htseq.counts.gz	f37e89e5d1361fc3f07f12d899a2eb3e	256158	released
b05dd4a9-89da-4965-ae06-cda26da01ef2	a59a3ab2-2bc8-4745-b68c-15339de26484.htseq.counts.gz	bacae1bb9008d4889242fd9cc585546b	250967	released
1ea991f3-d421-4c58-b3c7-a792a4dd59a2	dd3a8c82-f5f0-4ef4-9550-2cd2affe9aa9.htseq.counts.gz	68fb3eed617e9fc290ff40761466e873	258697	released
2d233b97-acd3-4889-b39e-cd54b55d482a	fc0fd2fd-de1f-4240-870a-7d58fd13c056.htseq.counts.gz	6c5e3f3ad3fb9c508f787d4a7c41e8e0	255315	released
fc668dfe-5db3-4ed1-9dcf-98feb65c7588	075f1275-3514-47af-a311-477f901e7c4b.htseq.counts.gz	6e61fd27d7d19cdff4c8cb06346a8be3	256852	released
8d453e66-16fe-4e9b-997a-db5778644b29	473d25c0-b59f-4adf-a385-6a2f71cf5d29.htseq.counts.gz	a101b2ebfe42561ea7ea8ddacd86f2d1	254820	released
b373274b-af94-4806-8493-309f41b685e3	b9d9d949-de26-4f6b-b0f8-b182ca8bd38c.htseq.counts.gz	b4a31772f713b5be12c516e7c98953c6	259226	released
fe52c729-eb88-4f51-966b-3d091d0bb6a3	30324151-9829-427d-a187-a475fcc86966.htseq.counts.gz	a0e4dc6e2f131ecfd8238cb0ff20b06d	247477	released
2fac3221-11c6-4969-904f-edd64ae2c653	20552a71-e597-4d07-9b9a-cb5bacb72222.htseq.counts.gz	cca191503a2c56766e3fdaeea9e64304	251346	released
b83769c6-bc0a-4f1e-87c9-03d25112692c	84762203-320a-4ef6-b080-4c2b04b6a619.htseq.counts.gz	1c26d04564c39c63254e2c854e9c741b	256085	released
16a3c124-3495-442b-bc1b-cfa02084ddd2	47451ef6-bd1a-4bd2-9cf8-e9e7564a2840.htseq.counts.gz	91fce9cfb8b5c0c1b00b30c3db273d06	255115	released
c0390ca5-9935-4e98-bc74-c0b78d703067	bc6825da-98cd-48a2-b0a2-051fa10fa687.htseq.counts.gz	a1017e3a918088d273f068e5f0817eb8	256396	released
65da99c9-eb89-4730-867a-c3f80aa9052e	31ef0136-6bc5-4145-b2c7-e238dd64d408.htseq.counts.gz	214d41ef8bb70638a119e23a85451638	257046	released
33baa0e2-90b9-4e8e-a6d6-2bf1d5342e1b	7dd9bc72-4979-4d27-af6f-638b226d37d5.htseq.counts.gz	4d72dd5e2808a3725458cbdaa47f757a	255856	released
aa807e8e-d557-4771-9e41-5839aed0d969	6f5bea5d-e878-4f1f-bca5-b2289998f1fd.htseq.counts.gz	06c19b4cf7aebbdd2af3a5e5536d7cd7	255878	released
4b2825fe-d01d-4221-8a24-c63fd989dc9c	7a4e54b4-ad3f-4845-8c18-ecc0cba76f8c.htseq.counts.gz	1f2ab32ff74a8f8462dafdca154b5255	255083	released
04c6170c-95e0-4961-9dfd-7a3252153e1e	7d0cbdee-8343-4fac-98ac-ef1b4e7e533b.htseq.counts.gz	d3f2c5284d3b2e55358f1105d4130845	254433	released
4c2d9fa7-e81f-4ccb-b2fa-2c392f953001	c722eaa2-a42a-4c19-8263-08961319d8d2.htseq.counts.gz	e8d14369386c7421af6b79cffa05c6b5	253911	released
2e66d427-93a6-4de1-9f4f-2e87703654c7	549df128-4b3b-42c7-a82f-a95e9ee1bf74.htseq.counts.gz	cf7c3b4455f15abf87a223b2bb5e9d07	261811	released
1588203e-1e3c-43a2-bd8c-479320ae54ce	1dd370cb-f30b-4054-b5b8-1bfb0a5c35d3.htseq.counts.gz	67d31c7a33e3a42d0d36192dec322e60	257569	released
d6191671-1f07-41b1-a0df-d0e06d96ff48	2c79e2ac-1101-4c06-b19c-732abaa8c3b2.htseq.counts.gz	5bcb5053489d20a2ca2e0210f49f132f	255783	released
2ec11a58-85a6-4080-9732-e48f3a21dcbb	5792bef7-7189-4be0-8c31-1e17a95504b8.htseq.counts.gz	c627755a633e4b13aba073e21eb7dac8	250613	released
1d6b50c6-5b02-4e07-bc50-933f9881ef26	6a7e0a76-0ea3-4513-9efb-002bcfd965b4.htseq.counts.gz	c5ddc47d2f5a7065cfa5b21391489d9c	253947	released
7a353acb-977a-43c3-ad48-4a581956936c	1b12501f-bd07-40ea-a763-1eca71f2123c.htseq.counts.gz	1b21e941f3da7b6af383bb92d362fd0e	254309	released
67d5277a-4108-485c-9db0-e87fb273a484	c7065c8e-db39-423d-a346-a0479be4d54b.htseq.counts.gz	0df6668de58d2dec4e2f7cacf2b29198	256569	released
36f4f909-5256-47a1-a25d-7a34dd2c298f	a5c6ef45-71ae-4011-9ee9-2193e6a5bc5f.htseq.counts.gz	40301d731c8a524e689de23a9db97fde	255939	released
ee633572-a2a4-410d-8463-8d99fddbae22	62727106-91c2-4f63-8ce5-d207569b38e4.htseq.counts.gz	8bd0eb3b79e4522e7a3bbf1cb8733761	255852	released
90e8a2c2-c523-4c6c-9138-f9029134c634	30cc13ef-9d1d-4880-99e0-40200034e5fe.htseq.counts.gz	0da20ed2e7cdc5b7608b4e7416ecb0bd	252549	released
e5ffdada-0e19-40be-b148-3f635264529c	80229119-5a29-4e00-b20a-469bf82011ee.htseq.counts.gz	d6fd019e370ec13ab18f8c7ba5e8be5a	257040	released
c4f0cabb-246f-422d-874e-b17357d88592	e92dcfc6-d9d9-4525-910f-7a7c34478731.htseq.counts.gz	fb8523e215ad2c180144cd53df794828	258545	released
ee351c9a-91a4-4b97-b379-ff1ced7737f2	d2fc34db-a3e5-4972-86af-d8dd4f710f11.htseq.counts.gz	de5c26ff2eb7bcd412773d96ac9cdf30	253753	released
adf3aeec-4af0-43b1-85ea-620de62c5d1b	3a002b22-8465-4634-a35f-fe5c5940e43e.htseq.counts.gz	964abee0b02280b0967d51f03b354cb9	257525	released
04746614-3adc-46bc-87dc-fb168728d52e	1be9778b-7fa2-4807-b6f4-2eebda72b2e3.htseq.counts.gz	d903e6c871ae5abd9d81775a30529ce9	254033	released
1a0d7001-609b-414b-9f60-6f6af15e4f5b	39c07b40-54ce-4ccc-8048-4bdf67608a0d.htseq.counts.gz	a5f96545c62ba7e3b434a24653747ca3	254985	released
f7afe6ea-861b-48bd-9db8-279e303cae52	7af74300-2523-414f-8844-03d71929160a.htseq.counts.gz	582445fe306a9aaa29509e4a64f1ba2a	257569	released
a975fd2a-ba98-4bf1-8a35-e5a8d0922c29	a7c0fa0b-3b27-41a5-85cb-4ac5fd9956a5.htseq.counts.gz	e4d09c975b4b3848dfb72b1fc7da55c5	254742	released
7d3ad00f-4a0e-434e-ae2b-207ccb1b4cd8	e584b6af-54f6-447a-8835-f32568cf1999.htseq.counts.gz	d743395da8688e7c55d02f653c76106a	253178	released
6d6de90c-a192-4d62-837c-b4a8106a3c37	ea5dce6f-9aeb-4cb4-b628-7377621563d5.htseq.counts.gz	74bfe050dc3748b0ec539e62c462396b	254869	released
6ae10db7-7b16-4a91-853a-e6b53e612e80	2fafd7bb-e8ce-4b03-8607-cf6cb2a2119a.htseq.counts.gz	03d62799ab5d4cfd65ba1a3cfabafc24	256616	released
b47b9181-2df5-4298-b553-89e2a2abdd27	bc4e0457-9ecb-47b3-afae-3f46c934e5f9.htseq.counts.gz	c7cc8081735d6082315c06fb52e8b7c8	258660	released
0660db28-1a1a-4ebb-bb1a-fa0414c6d709	5dbda4c9-1f30-4800-9b81-cadf31b1b5d9.htseq.counts.gz	c1a6d6f3967223f048db4dc15bbad232	255497	released
8afed418-804b-4dee-a45d-2aa2fe67cd0c	cc6ba863-dbd3-497c-93ab-8b9cc9996c49.htseq.counts.gz	a5eeee1c15a27eb0367755d9d8ebd577	255776	released
3bddd898-4a3b-4498-ab99-c3ae17a6ca91	6b80ab23-66f8-47c8-9dcf-5f91a4c31c54.htseq.counts.gz	710b60b353a9561cbadbd738dbec2b24	257586	released
7b83d73c-260a-4461-b28d-cadee40ac779	f857575f-94b7-4415-af8e-8adecd9d166c.htseq.counts.gz	4f04540209e516c550300b30c58e5152	257223	released
f9c81b7a-112c-49cb-8ba0-a634f28f49ff	30514b87-9362-456b-8113-0ce312400070.htseq.counts.gz	a716ac07d5b6db1b346edbc0c612ab02	253564	released
83a672f9-9ef5-45ec-8cf0-e8576f0feeec	5a092f95-7774-41ed-b70c-58ed1daa0cf1.htseq.counts.gz	2ecb49fe0ea5994fa80a879172cae891	255661	released
a5d7659c-9ebb-4864-86e9-7d6adc0e3bdd	a4b7b2f6-d2f5-4213-a5a2-cabf2e2329da.htseq.counts.gz	89fc23e15b4597ebdad4269df6af64f3	255883	released
1a8be471-e94e-4507-a480-e33e5535d251	d7e75678-e5e7-490b-8c2b-babc7a46cce1.htseq.counts.gz	c1669cefda05ec6b16ee3912df8ba7a0	256821	released
266aaa78-4361-4527-925e-7e41d2d95b18	0b82329b-b34a-4cf5-ae33-f774c6401745.htseq.counts.gz	9cce8df74309b5f0e447cf2d45dbf398	257223	released
9027562a-3125-4dd7-b4f1-2ee1f5135d4d	89605d6f-4907-413d-a170-c53590b18e7d.htseq.counts.gz	e82782867c475ab5aa2a2009f459e556	254041	released
0b055f55-a44a-4f3c-a50b-85600810b965	d71b02eb-728f-4137-be43-36119a57be53.htseq.counts.gz	f70fe88bc7fd69afc1a7a7779f36efda	256096	released
4bc5d0b6-c6ca-42ec-8f0c-bd31e3facfcd	bba9ce43-16f9-4fd2-823c-1eab76aedded.htseq.counts.gz	eb20c6bc29df021dc27979d6f14696fc	256415	released
7f07e0b5-1694-4f2e-9998-37b42129fce5	3fc44666-d3d4-4659-aff3-39c9ce845337.htseq.counts.gz	fc568402a96f0c0149fab59f1f1b9e69	251672	released
6b908682-6f48-4ac1-a93c-ddd68b31907c	3d1478fd-c9d0-4faa-b18c-1aea688017ad.htseq.counts.gz	c50631ce918a4dd346a93ea62324b0ab	257762	released
7b658c8b-2456-4d60-8f38-b8a5ee648bd4	db5430ee-0016-4d9a-954c-a7845ab22ae2.htseq.counts.gz	ce393804aab2a6752d0fc902c98a8834	254240	released
49a3e7d6-46a6-4cce-a34c-5ca81b6a9a2a	1dd0b671-43fc-48ef-908b-6adb3b93f260.htseq.counts.gz	765043f709ec3b989ab72826000ace1f	254442	released
4f7ea1e3-1aa3-4cb4-8e45-54445d0fe108	92fed25c-48d1-40bb-9e13-6e6a7312512d.htseq.counts.gz	1c11d479bfe2a7e6fcf88a3d2a6d45ad	256756	released
0c420419-fc47-48eb-81bb-c15ed1bf539c	cf088e28-2649-4794-b2a9-e8b0213e600d.htseq.counts.gz	47d657235918193e4abfb69ca8ec17d8	258512	released
4b9cf481-4e2e-4968-8dff-113b5a344a37	2eb90caf-5d1f-48c0-b0c6-8d13c6ef7a4c.htseq.counts.gz	c164c36c3999c8228489a2c2e7907046	255578	released
4a6b9412-a29f-4322-a016-9d5b47a03eb8	03d786fe-f84f-4675-9d9c-dfc8801d4981.htseq.counts.gz	e58f88b990a9b4944b34d7b96c3be077	254764	released
d6964f8f-010b-4ebe-9c04-bc2813604789	56ee6383-d0e7-47de-835e-1025614e6578.htseq.counts.gz	e29d2ffea61271f77401acf4e3545886	257414	released
a1405ba3-163b-4634-ae6c-8813137811df	4735d028-a909-4e63-b098-0a0085848b5f.htseq.counts.gz	0b4033a4bff2816faf42c6641ce5fbd0	257587	released
12ec6b56-92b4-4434-ac38-f1646f102aa4	64177897-ec67-46b9-bf66-f81e6e2ce80e.htseq.counts.gz	551e4e6e19d1f834ba315a11383c21a1	254202	released
3d4dda88-6010-4c56-897e-079ad66b4885	18821b19-5dba-4440-b0f8-3415a1c156e7.htseq.counts.gz	5a49e5c0102fe312a01486a45f45b51c	254752	released
2c561ccd-a8bd-4912-8c28-6fb25ce9f8e2	460fef23-4739-4dc7-b1e2-efd7c262a4d5.htseq.counts.gz	406c3978eece338e13488ab0991c6424	252180	released
d249876a-3d20-4522-9811-fe2e92650990	6497c746-ded0-46b3-88cc-d2cf2efe17a5.htseq.counts.gz	0b2e5a2ddeab2979daf1f2b577c565da	255514	released
357b6283-c763-4ac3-a2a3-1dfa18b4bbac	a5882472-4653-44f2-aa1b-514ec25fa5db.htseq.counts.gz	3375e310479cc60814980b256d5b35ce	257680	released
41c0e28b-0133-4adc-bacf-7699bb9b562b	3ef4f690-ac1d-4133-ac69-23af99bf10a0.htseq.counts.gz	e5aa3668252b15682e6a3fd9ef2e57d6	255143	released
46e59417-baef-4667-bacf-981f884a4529	70c9897f-da8a-47fb-8f4e-cd725aa7355c.htseq.counts.gz	374d6d43e9bc75ace25ce2496856c32e	254738	released
5922f74b-ca4e-4add-9163-df4145613c19	78f9e89e-9447-4698-a79e-7acd0cb02927.htseq.counts.gz	c2bfb9c58584f14ab8fbfcc5b793b8c3	254425	released
d229b9c4-0536-4fe6-a5c6-b15f5885aab8	5a32a037-40c9-47d2-afa3-d853571402ea.htseq.counts.gz	13e2177836608eeafee7ca6b6c69d41d	255919	released
1819c471-087f-401b-a94f-be602c38700f	a6133d23-58ac-4fab-b426-007af2b261fd.htseq.counts.gz	31c30912a6f996f00e3cdb1a2409ea15	254609	released
0e32ddc8-adde-4de0-ab02-9b63e88089a6	2080ed19-5c66-49b1-851b-1dbdefef8a63.htseq.counts.gz	40dd0ce8e334e35cb7a886991a36c082	258498	released
5b08f167-fd14-46a0-b72c-b7b65d6daa77	cec26e6a-e7c4-48e6-9f52-0b576e0c53a2.htseq.counts.gz	b2555820c27622a9a34967532e69f56a	257070	released
b11af6c3-7d9c-4383-a87a-4c48dc55b91a	74a5a6c9-60ff-427d-9797-c4c8888aeeba.htseq.counts.gz	3f2d8c8e82e8517310a175f586d1ad45	254896	released
6eb0b5be-b774-4479-b6a5-d8f8ea46e7a1	272e4b8b-4174-4f29-9dd0-26c410898612.htseq.counts.gz	b525a2a24b216cf643c839539ac81a18	256700	released
901916d9-bddf-4939-ad54-9ca8f01cfaf6	d6478e3f-149e-4b99-82c2-182405f1040b.htseq.counts.gz	3eff57897fda22da4c818407092edf8c	256010	released
1ee9f7c4-ce9e-4fbd-81fe-fb70443912c5	7178975e-bf9f-4c9c-99be-016505ad99f4.htseq.counts.gz	a6e5b9579072083e465d78f819fe91e8	260511	released
136aab7b-bfbe-40bf-8987-49c660e5440e	f385c5c4-9ddd-4a31-8297-3e579b4021e0.htseq.counts.gz	1cda5516d2b30f270f7e80de2654da09	253299	released
d58c59b7-9a37-4717-8d79-f68fbee644c1	7b08dca7-e40e-477c-9864-6b6b28974d4a.htseq.counts.gz	2c1af46bfa14bf5169b14524892a61c7	254606	released
6da4c0d2-e29b-4e62-af3f-9c7656a5c742	20aa9293-8cef-4469-9da1-d87969ec03b3.htseq.counts.gz	4427825a425cb23be6c8497665867ae8	257123	released
98ae0c2f-e072-4359-9ebb-a3c6f2f90fa1	49616e1a-59ed-4482-987b-4454fbdeb396.htseq.counts.gz	433d0b6e34c03b3871f31cc4321eaa62	257013	released
593bcc3e-a743-4b80-ad87-ef8a97b44fb5	785ce6d8-79a1-4478-a516-a6dd263d99d2.htseq.counts.gz	6c1bbfcfdbbbbcdb6d43086a1f62feef	255114	released
b63ec002-bff9-4ec2-9df1-6c1545c2d299	e0359251-5611-4343-82d8-05212fb61806.htseq.counts.gz	43212163b55e686783155ffc827d1cb1	259072	released
1e3c4c8c-dabc-4f9d-a89c-d7f6500c2f51	b8592487-a20c-4d25-9131-51315d342a22.htseq.counts.gz	84152f9abcd78c3ff338cec30a0ff119	250224	released
3759652e-ff35-4cb2-9d66-0d0124e2729b	6fe364fb-d57e-4677-811c-d53535602669.htseq.counts.gz	0083978ec615d7b662b4ad52d8efd4c3	255204	released
3d2674a8-10c4-4409-9bea-28df1e068044	2d10204b-9957-483b-8b73-e87f24942d53.htseq.counts.gz	6100da7a0d92993c0deaf1693be42eaa	257325	released
59077da6-bd37-4bbb-b9cb-5ec4941b13fe	a46cf4f7-9fc3-4761-9b11-caa3aa17479b.htseq.counts.gz	2bb0b44078fcbd4c871265d1b93f1326	253852	released
37927f4a-fde9-4231-aaea-444aa4430e5e	c3655184-869f-4099-9ce2-6d560914af7e.htseq.counts.gz	d3d4201fa9abf8b80369b77f98195552	257768	released
785fd44e-8ce8-4f52-8f8a-e905361bd7bd	c93265f6-4603-4a38-b485-4cc6c4fa6871.htseq.counts.gz	4fe41aeb00de551aa969cc97c4d4c5e0	256325	released
0f4fa46c-18bf-471b-b97e-464484b32a34	c8b0b372-1359-4415-a11c-8cd6d60d03ea.htseq.counts.gz	3ba1bc8a20931dfb9663211773286fa1	253283	released
bd7e8ddb-0c27-42d1-942a-e4edb1cfe380	caee5505-5741-4b98-a941-ed4650493a6c.htseq.counts.gz	3356ec9186a876fa72e129bf73811e9a	253426	released
75cfcf8e-1549-429c-b584-1c2ee0f7f11e	d4362321-55d2-469e-8e92-b753a268ddc4.htseq.counts.gz	deab5ebd54e9e8b1529f9fff50606aff	251746	released
aed26165-d81f-4b65-8a98-72c3881c5f8f	e77be181-c686-4e02-80f6-dac52a80fb26.htseq.counts.gz	3fca873fb498a8b22a8f11c423f0c880	251118	released
46cc9223-e3b2-44e5-bb1f-b7b84d1a1d2b	576016e7-44e7-4b08-82fb-292c888befc6.htseq.counts.gz	264ed2d7642084b5e114385057f9fdf5	256558	released
ddb723a9-cfd7-4a8b-81d9-52a0e5282db7	8eefe76d-d1b9-45b2-810d-6e06b733cad5.htseq.counts.gz	074045cc75c75a8081a96d728a55cfd2	256785	released
6a8f65c9-c016-4cc7-8de4-9a092be9a4d9	c9fd03f1-79d8-420c-a717-44615755c385.htseq.counts.gz	a33ca0dea9e6e8e2a77d5a0fc0dee323	251103	released
af6c729a-22ff-417d-8053-475ae4f74151	264a885b-95a5-456a-a821-140e65f6c008.htseq.counts.gz	afee974ff8c7e386d7530db70837cda1	257852	released
5304352c-eda2-4977-8c1a-2f537fc05b98	add01e59-2205-4ef6-b1eb-ed8e76abf26c.htseq.counts.gz	7f7482d4a84a540f5e2cad12e7b87eaf	256928	released
426809ae-43af-4db0-bcda-bcf073673d7b	afaac417-36ae-446a-8925-3a5cc161a3da.htseq.counts.gz	d5ab0d4fea509e87f3be9abc6f56f99e	255844	released
e8bb4110-539b-477c-b18a-de71950298fc	3d3245f2-a2c9-4742-bfec-cd17f5aaca23.htseq.counts.gz	0ed8c9fbec559c42f0de388a174c5833	251493	released
07bb8fe9-2cc4-4e82-930e-6e33c5c50437	1352fffb-fd4a-473f-aab6-848f5ba25b87.htseq.counts.gz	cbcd499e4504732fd356e03d5acd0e0c	256652	released
33ee7239-5823-40e9-aab8-757b6b0b6d21	042bda6c-efe8-4341-a972-a0afe2e68a48.htseq.counts.gz	95aba31d8112aa1cc8327b5f1389921c	254718	released
305f95e2-1d7c-4c13-a587-164176947633	b2bdabac-64e2-4a8c-8062-5b7d064f1a15.htseq.counts.gz	d84c4d8e9317dffc75c3d75b231406e9	256276	released
b9db14fe-5c8e-40a5-afdc-188d62461993	59103ebb-e5dd-45db-b921-d8ec553f6663.htseq.counts.gz	efd1c0423b6b2a68551c77451d1c8b66	255278	released
0520f696-28ec-4e8d-9bc4-bcafd768e205	332ae23a-a860-438a-be1b-9dcb4e34bfed.htseq.counts.gz	b1fa6a7e5f75102b54c2a64441b98d9a	250356	released
ee89c058-0970-4e24-a447-501beb6fd782	be2ad152-53a1-4566-8690-372652f2a565.htseq.counts.gz	b378f91abeac4a72e7073d0846fe199a	256998	released
0bc4d7a2-f904-443e-9b52-fd11bc4f2d1a	57a77d9e-c513-475f-bd5d-896d28b19ac1.htseq.counts.gz	7ba529196c080a4898a7c644764e39e5	257300	released
b56f7213-4d46-4a09-b738-08cbff470fd2	e36e5915-bdc2-4de6-9c83-f2f18d945e79.htseq.counts.gz	2cc993ad4dbb55f5359d57f9eeda0e76	254157	released
75d3a539-c035-4948-94fa-9941959435dc	5ba7a172-7112-4dfc-9744-f60823dc3e98.htseq.counts.gz	52179d90949b0eec38b7342196efa9e3	257234	released
de880f83-ae98-4291-8712-5621ff1175de	7cb874e2-6e35-4f1e-b340-2ab8a261e0b5.htseq.counts.gz	1f27aed9024fec3f80ee4ab74b3132a7	255714	released
67551722-9cdd-4e9f-9ca2-0f19e36ffa30	b5b997f7-28d0-43aa-a4d5-c21cb42b5c05.htseq.counts.gz	72067ad44593f619784e0cca5c582cca	256803	released
23b3c91f-0329-4491-8622-12cbd78cc3d8	edc1991e-16fa-4276-b765-1f18c2a0c0d7.htseq.counts.gz	118ceef266a59089c4cedb82b140eca4	254784	released
19ff8a9b-d656-41b8-98f6-b5142ff7dd96	50bd1c24-a31a-4d5d-8302-e47c32115783.htseq.counts.gz	e00cfc4c42b6c19bb3941d71c2d2c773	254597	released
bc658184-9efb-4da0-8a62-e0c8e402db6d	7206fad1-5da1-4574-862b-837a40be4b7c.htseq.counts.gz	914a75255e7ddfaae57daf8a04c63e53	254395	released
9112f763-284e-44e0-ad2f-9e07479f6ec0	34c48a6e-1714-4871-aa8f-7d39dd8fe78e.htseq.counts.gz	5e586b7816b4e28eb38114060415cbcc	258168	released
270286ad-d42e-494c-b359-8ce10ff302b2	d6706bff-1f56-43a5-a180-1223034cfc09.htseq.counts.gz	4cde5e3fff93d19df7fff73787c2b6b8	253165	released
6b19db4c-0e1a-48ad-acc8-02a8efb9eb37	eec28a5a-e054-486c-82c1-2f439b69ed62.htseq.counts.gz	b148a18c723071fb9e72617a404602a5	259536	released
c2afc65f-be47-4b20-b4db-bb97dde6a9e3	9bc967f6-6bf6-482b-b585-4ce1e5e73f5b.htseq.counts.gz	6ef059ba5ba3335d2cb6ea33e236fbfc	253088	released
a8d12c00-44bd-4087-b070-64a6515ee84b	b1598fb1-aaa8-4333-be93-c6642bc0d90e.htseq.counts.gz	e9c05ccc6048e8793c920df3b39e7399	259222	released
8e52d261-73b0-4bde-9b77-52badc6c5cde	aaa763af-c45c-4b40-9517-c616ad0ff5a8.htseq.counts.gz	a272395a6a3da77ebc79281b1d753c0b	259696	released
2d5593d3-6695-4137-803a-991508e89732	8c39bcac-282f-4ea4-84ae-821f9a147344.htseq.counts.gz	1ea46fc55b2fa982aea404198ba09d72	254166	released
87dd894b-2197-49e3-8529-2295d1f43a0a	33c9525a-7684-4e3b-8446-24c66b73e19a.htseq.counts.gz	259e53e343b0f8e062c09e02440f53f7	254185	released
535720e9-a2b3-49f6-8869-6c43bd8661e8	c43bb464-e04b-4867-9b4a-ef664d2d6bfb.htseq.counts.gz	bde8ad9e5f6d5000ed9de3a58e63a368	256638	released
f132cf2c-4cac-49c0-a500-8399f5c8ba07	246ed833-5a5e-4c68-8ba9-cc42538ba5b7.htseq.counts.gz	37b037ca8036ee4f978bc7a62c4432c8	258606	released
7ed2edd1-469a-4597-bb7c-5a653f59010b	4d5f045c-dbc5-4b89-b84e-6537a0c97e13.htseq.counts.gz	7577a75654f872a25ca0cbc316401253	250716	released
d345daa4-1570-4b71-9e19-3bf093f92eb2	64b764c8-2001-4899-a874-cac0c2c6a15a.htseq.counts.gz	3d6bc18e1f721398a04b607968079fca	256605	released
43673fd3-d789-4d12-ac6a-1d56a283db78	4f7835b5-4c46-4954-847c-6e7a73827b14.htseq.counts.gz	408c4958e978ee9f41a7b90c1db6d2d4	252627	released
b173c04a-2c50-4ef8-8474-37e2cddfd0be	7824eae3-957c-4515-b128-45453a11624d.htseq.counts.gz	cc756c5559a505d96b42e94cc2b9df93	256756	released
23ebcbf1-86d1-49ac-9b41-e0b843388877	1a78af2c-501b-4ca1-bc21-ffb9dd116afa.htseq.counts.gz	a3f41ee05b00b593dfffce3dc0d24baa	255518	released
1ceb26b5-dd43-4ebb-9c0c-dc8d4c206cd6	af54d579-e74f-49b2-a7f1-3f8406e6ff0e.htseq.counts.gz	21464887b9ba1594c0587a2ac05ee1d9	255492	released
ce3c65c5-52ab-4bb3-8f56-da6462c4d1cc	eb5e2fa5-198c-4292-9116-9a75d4384423.htseq.counts.gz	0d0bd71925a7d3e1efa138d8190672bb	254503	released
46d973e4-2ff5-4567-b0a3-ecca5ad9d591	25f5c640-600a-4874-af11-1ff647b0b26d.htseq.counts.gz	2bc9a36701d880e8e9d8047885558ef7	257336	released
0afe66c3-ad41-4b17-9b5d-9f23b06a3cab	f7182de7-067e-467b-af88-790ad3e63eec.htseq.counts.gz	99d167538de07818003b473ca435d0dc	257082	released
1942dd86-f85d-40d3-970a-bf897480069a	60e0a6b3-0888-482f-8ba4-eecfbb301e40.htseq.counts.gz	bb6e6f17a7dd69e28fa061b8d393085e	258240	released
8428b32c-6137-4a0b-8339-1d03037a0762	da618276-f970-402d-a9fa-4c98e951557f.htseq.counts.gz	d35c4562c9e9cfb210e87f2607725d84	252591	released
f85c1816-15e5-4e7b-b2d0-7ccedbbfdb04	93357150-89ae-4bd3-b9e7-bdc365e6d55e.htseq.counts.gz	643b41c4f65a50192144e297d6905852	256869	released
0a40adc3-f970-4698-b36a-7f8d37118058	7e0e2b5e-425e-43b1-b2a4-2ff04c6d0a7d.htseq.counts.gz	ff02b0fe4ad8fcb6db3d6f59d3de098e	254066	released
62fae8ac-9b9b-4137-8b51-e0e2755589fd	d51ed806-3b5c-435f-ba20-cf736601e7e2.htseq.counts.gz	86c63ae3f4f2adad569a3e608d9139b9	254719	released
c9624992-ae47-4a07-93fc-07c4577f1e78	b80cedff-e07c-4325-975a-55d1d0bb5afc.htseq.counts.gz	819e9566b4398400f7201b7309f5b9f0	248549	released
2e82c35b-566b-4aea-9e51-831b44df57af	44d0655e-e63d-42ef-af75-207440a73c92.htseq.counts.gz	cfd26685f0a60c530da58785ba583f40	256588	released
2925bf4d-8f6e-4f5e-9690-e5497d1a05d0	f2c160eb-307c-4f70-8218-11133f705c02.htseq.counts.gz	d0508004d44dbf1d23e2effd0f84c223	252911	released
64c82b25-bd40-4698-8e9d-5a086d8fd59f	321a6d76-8c6d-4aac-b597-d45ae299d6a6.htseq.counts.gz	f28d3f6c2132500337d1012996b49458	252755	released
f142f26f-2988-4507-b0f1-677bd4aa36af	7a1742cf-010b-42e1-80d7-90151855dcbc.htseq.counts.gz	ac7f480cbda80be21e91da91f12a1c7b	259549	released
9fed4bf8-156d-435b-b90f-b4c31ac7f227	d9da05b2-f648-4d83-90b7-d1b362a6b4cf.htseq.counts.gz	7a77ddd748f43b89cead6c15dcc13407	255076	released
72dc7039-40b2-446a-ba9d-0ae5d650249c	21badc40-5fb8-496d-a3e6-4f0704500a5d.htseq.counts.gz	5d11f815dced6e09a942de54034c5100	257147	released
b2f376a4-6da0-48e3-b66c-23ab5e97b033	e74e8b31-0938-4306-b4c5-b73d579f62e6.htseq.counts.gz	5612a9b3865cdee8bb69a160db661486	253744	released
ca34aa81-bf9b-487b-aa89-b43872181c5f	bad1164f-36ae-47a6-8c9b-037479000ed8.htseq.counts.gz	d6d73982e60c5bf806a1a54bc532f29e	253443	released
f78044e8-86a7-4fad-94aa-1d131c354672	f053f20c-775d-43aa-bfcf-cf816cc0dc2e.htseq.counts.gz	59bd3410f518c3a11139e37e9779c6c8	254977	released
da19dea8-6883-41f3-b98c-85a0ccfa044b	12e75021-20ca-4a2a-af64-f0aa9f6e4fff.htseq.counts.gz	6d9a5201d9af5b7146ae4b1be5e5c8ae	254006	released
704c8af6-6150-479d-8930-21f677e4d594	4b77b6fa-7626-43fb-8684-87e3c09276bb.htseq.counts.gz	4f170e47bada7b12af00dc48524f9e93	254606	released
540eeb26-1604-4f79-a4e8-cb032c7a180e	dc2e642c-3f24-4445-9665-0adfd1728683.htseq.counts.gz	70325d4d2c586926a8ac07e073f01b93	255256	released
b6d2f7cb-692b-45f0-b980-d293f73dfde1	c23368b8-76dc-44da-b80e-0a9a32b0ddd3.htseq.counts.gz	fa23f86941ef10e81c4905635e6b3fd9	255845	released
d2b2841c-b77d-4836-a727-5ab7e6d77258	7c152b1c-7911-4c3c-bf6d-68431ec92f6d.htseq.counts.gz	efd24f3c09916517ab4b21051ceafd13	257551	released
7858f36b-80c3-4f87-b85d-6f882fdc0819	d2613681-9368-4ce1-a43d-7d51d5c59098.htseq.counts.gz	ca219c3f941cb1163801a8c34dbece0e	257915	released
fc527ae8-05f0-48d2-9790-485adefe0df9	aa945e1e-0c0c-4276-a2de-69c3c4c143a9.htseq.counts.gz	f070e8ea6c106b19241cd20c54c6774c	253623	released
87b0e02b-82d7-4473-adc3-b24b42c18b63	b1170dc2-18bb-44d6-8595-66b2887cc8ac.htseq.counts.gz	5a53a3b13985c2c9662cbb30df933879	247218	released
9d697bc9-ee7f-454f-8953-40471d745d91	b71157ef-fb33-4e47-87e3-ba68c673225c.htseq.counts.gz	54fdcafd9e2a4e3e09de90ac42dfc0ed	255480	released
108a2915-5610-4dea-9888-02309a99a81c	67dd5664-6626-45d6-b57d-692ae525980a.htseq.counts.gz	18ce240043f122a09d9304a41b202898	256546	released
52b7f985-866a-4afa-badd-a85915a597da	181c608a-8f94-4c6a-babb-0ba50c1d98ff.htseq.counts.gz	88e9b7d1f4a8afa96c5d6539c5ebd2bd	253859	released
8de3d706-584e-4f63-a16c-992713c25a16	f8a3435f-aa69-49fe-9617-56e68858aecc.htseq.counts.gz	d8f476e6e9839b81d53bdf90727b9a0b	255814	released
13e137b8-5a58-4d38-8d03-f92ed1854003	8b6f4f28-7113-4e15-8ea4-a5561e3cb145.htseq.counts.gz	f366d295c048045ac9c2ae198107d1d6	256030	released
c7a7fc16-c031-481c-864a-167df4567f27	3235ff77-ae0d-49a7-9d17-48d12297a69c.htseq.counts.gz	a1fcfd9ffbdfd0ff545413f2dd2ae70b	253914	released
b73be361-342b-4dd7-bf8a-71d8229dc3c0	c6317da1-ad4d-4a7a-86be-f37f9719919c.htseq.counts.gz	91ead3b7d068bf9f5ea649d0b9496a11	255957	released
18f6f055-9148-4ccf-b48f-123d496caeb1	2ad0717e-8acd-4a2a-b119-9779a0848fbd.htseq.counts.gz	f3c94b0527dc235979ccb0ff33db28df	259062	released
b1091b3d-f064-41b0-a8f2-5d63051a7b5b	ffd727c7-0c28-4594-a5f1-689c62f2661d.htseq.counts.gz	406db5ff6637d383a96629e7018ae4b5	252562	released
2b5ca18f-b95a-48d2-817f-678166426e49	ef38fbd3-0efc-41ea-b4c1-6cbc217e9dda.htseq.counts.gz	8654e053086c8621761eae2520f616e8	257947	released
f0000ea9-01f2-41b4-af7f-d4b1e354bcd1	3857e48b-89d6-46b8-b8d3-8b4814f95dab.htseq.counts.gz	46f5ad8bce4b2bd9eb8cfd86b0754864	254791	released
e7643723-dbbc-4c6c-981a-f0ccccf2aa9f	155f0f8e-9af5-452a-92ee-8b49d5df864e.htseq.counts.gz	4c2818e83d02242b46e4e38094c5cb76	254986	released
5031e3ec-e1a3-4cf6-af11-aaafd1b5eb0c	d1be9c82-7450-4f59-b20b-5f3032aa89a9.htseq.counts.gz	075df99a1abc093185c096bc3a7c998d	255854	released
e7b4cf9b-9b98-4c0c-b096-29f5a520c7c2	ba1f00fa-e7d3-47f3-86dd-9bc5af70fbbb.htseq.counts.gz	1af58ef0b54a288d9238a7c0d8e48350	254133	released
502c320c-e9fe-4df2-8498-5be8668d0a93	3d5a471f-73ff-4c03-bd01-8ca86d40ee93.htseq.counts.gz	3e1042ea439ea78ebaca3c13b27e389f	254085	released
25aeb905-c3f5-4654-b4be-c4039f295b75	93beb008-dd59-467d-86c4-c7a1e33313a3.htseq.counts.gz	f2e02cc219317d32b68e7ec5a75074e6	254303	released
8257325b-6791-4d2c-bd79-cb0e6e685473	6e5b77f6-07d2-4bb3-8356-9a96bfa9b9e1.htseq.counts.gz	75990a6f78b1f14a1ae2d4eb4c883d0a	253969	released
1ecd7eb9-44c8-4f48-bf2a-911c40e582f6	fdbf3f95-73d4-4bd3-88b2-d2bd9517450b.htseq.counts.gz	694f6d8c3feb13e389962989528946ff	253836	released
12cc7914-5601-4451-ac45-1e897e802533	171f664b-3226-4944-9219-91d2a7fdfb5f.htseq.counts.gz	56746fa391b0c207506efc68a9975ab0	257261	released
020b4af8-9acb-4b90-985f-4327f9441ab5	167b3fae-0a99-4202-94ef-c83648f54fa9.htseq.counts.gz	555e34a8085a4b16b6f7c872c993734d	250243	released
9971c0a7-a03b-4c45-8cd3-c1c33c5b4abb	2f0e3b6b-4ddd-4f53-82d9-1bf62a878c2c.htseq.counts.gz	b82800a8d4980ca7cca2224e252db4b0	252836	released
480fe196-1f1e-40e6-a961-d560b159debe	dfb41de0-fd76-4884-aa76-5b0677bfeb7c.htseq.counts.gz	b4675482b177d30a35025210b1a98234	255316	released
e0f3df2f-a3ce-4a4e-85b6-3b3e6fbb5ae2	115fb6d6-cbc4-4525-b5cb-1b5def74d936.htseq.counts.gz	3b031c74e64cda14d206c31c7d8e1270	257396	released
0846373d-dd5a-4b27-8b2c-6332c5554100	147c710f-ab6c-4a1f-b9c0-f621df74f762.htseq.counts.gz	36d54d5d72cbcba6ea2ea232deedcab8	257164	released
1973db4b-70e3-4bb3-b69f-c5e29d1513e1	560bccec-8d1e-4020-b705-06ac85451d93.htseq.counts.gz	060f8e31c4d645d6192f7f8344207240	259240	released
8da84d17-3e55-4134-a6bd-d65f16342f84	7c4e8d97-68b5-4a4d-b9af-81f81a351905.htseq.counts.gz	9517f09f3ae0fda57e408e854e978376	255044	released
9496ade6-748d-46f0-87e5-d172a8330eb7	31ca8045-265b-4b3d-9065-0e2b14174179.htseq.counts.gz	c1ad9a3524f3ef62fc3e5e5f95a200b6	260174	released
79dc86a2-ac9e-4f6a-96d0-bc609916f5dd	2b0512da-1c37-4b3a-8651-4c72c4a8ac84.htseq.counts.gz	5bc5e550cef05b3f51097a2bb027c1c6	253264	released
0dfda430-1aff-40e0-8c8a-7c340a2b666a	ef177d2e-0778-400c-b668-ce23f5237768.htseq.counts.gz	56e42b75d018304923a838c672ba3335	255249	released
a9c6e9c4-bafb-4c0d-a4a8-2a3ce5a033a9	c97a8237-60b4-4586-989e-ef82542eedca.htseq.counts.gz	e4bbe1339f8cf184f00660bf9e0bf69d	259897	released
7f5048f3-54d5-452d-b257-c2cbc1ff7533	a486379d-d8b0-4e22-805d-3e1400a6b071.htseq.counts.gz	57eacb2004373dc416d343b734719523	252858	released
0dcc7a61-32f2-44a4-b590-e3718a2849d8	4b95e59d-d5e4-43f0-8ba9-1d30822630eb.htseq.counts.gz	2d446b038930b8948d450b9d9e662d62	258299	released
49008f64-c8ee-4ad9-9b7f-54d1b95df339	1ecf2ab6-9aea-4178-81f0-3c486bf51e9e.htseq.counts.gz	60052cf645bf9d3558b55f9b023e1e8f	254617	released
1a6a903f-d1ff-4d69-9410-cdaea978096f	5cee6ae7-ec80-473f-ad14-864229265985.htseq.counts.gz	c0be144f7620f2c26efa2e8f03ec6d01	256284	released
42877f5b-dcf7-419f-aa54-371b03c97dbd	80227c60-6114-47b0-bc9a-50a619b3c6a2.htseq.counts.gz	ad6a06c1e6b397eaf99b2d7d447dcf67	254379	released
951c5578-9d3d-44df-a199-6aa1fe66e934	f1bf5f82-1a74-4404-bcbd-d39f7e25f66e.htseq.counts.gz	b12fecda725297608f30ed2b618303e7	255645	released
b3313822-7e6a-42e3-bb5d-9eeb115e61de	026a42e7-aae9-4d96-9e5a-e6159f94db11.htseq.counts.gz	fb97f8143598720d4b516207b7fd4889	253662	released
c3fc456a-7ee1-403d-b129-1802ceecee46	792fab13-a7a6-4b1f-be25-b4fd3db15ed2.htseq.counts.gz	2e841fe2d1229b2a07a0d990f80eb44a	254065	released
c382f737-2d8b-48af-a40f-06901304010c	589a3a3c-5f90-4caf-aed9-70507015c622.htseq.counts.gz	390063d514a437799a7439d88f9ad06c	251803	released
2bf2a035-7caf-41ed-a8af-d15b93106c0b	9bf657b8-6cb8-4482-910c-19293928b729.htseq.counts.gz	dc48163cd13f07a132a9d160832cabba	254761	released
731adb59-d7b1-42b4-89eb-251003ca7e1d	8b0dfb59-df19-4c93-b040-eb75bad863fc.htseq.counts.gz	c54310af4f9dfc01733de8c341058040	255990	released
a5a97400-3385-4ae5-bf22-c219a8dbacd5	3a298afd-0430-45b8-8276-00ef1f8dfc81.htseq.counts.gz	51e2e509f93f5eace1598fa88cbeb4dd	254890	released
44c2429c-a9f9-4162-a3be-a6fdc68104a8	4044c9f1-4915-4c7a-b766-1cbef22f17ef.htseq.counts.gz	cafaead5c1492806d93305a88990f7d2	256062	released
1907e734-8220-47c5-983b-99c91812b87e	3f558349-5e4d-41a2-95f1-4e2f6a2ac0d2.htseq.counts.gz	e4541757e1c0d35d4b7162a85e9cbd42	253691	released
a7310dbd-54e7-4a6d-aa20-9ca53762f56e	46b407bb-afbf-46f2-8499-a86711bc95e7.htseq.counts.gz	7def5c902a25d69ba856a1d9adf45d35	253020	released
dd987584-1fc5-4e18-9fbe-adc16276bad5	960fa206-af01-4f92-b066-4e899fe356fb.htseq.counts.gz	a68530e18531eac06a1c448ef554fa91	255431	released
14f7c32a-4a28-4910-ae79-ab6079826440	6cab3424-1d15-46ac-b858-e35df62e83dd.htseq.counts.gz	23bf3a82544e626aa01a260886d2e2ca	253926	released
2f638446-3692-47a5-92d0-a8bc3a2446dd	94101f85-8aab-400e-b401-3bf62825e514.htseq.counts.gz	bb5ba5109b4173533a8da3ff469e8656	253447	released
5216cd69-8438-414d-9686-7cbc0d36b0d5	912ba495-3e5d-45bf-b2aa-a7f8b8a8a2f6.htseq.counts.gz	f141c03a1fbe0089035ea76a6d294240	255644	released
4b14fa4f-779b-4829-b159-cbd61bf4a88f	f8fbe8b1-7831-4853-8dfd-be977f3a5da0.htseq.counts.gz	19aec6416458f535c1d5b9b69b80f50c	256843	released
5e1ca256-7e0a-4cc4-ae8c-71f3e548c45f	5d9a09d7-9efb-42cd-9f1f-4171188d98fc.htseq.counts.gz	2ca1543150cf335ea15242b9b1342c5f	252399	released
6b19de37-702b-4343-b229-4d360a719343	5f26c44a-bfe6-4cad-b3f1-aed7bd9ff9ba.htseq.counts.gz	2966a6171b386096a18e41d62e3e7124	256331	released
cb330554-1e9f-4754-8ce2-8cd24e2f3b7a	26657d0d-1568-4268-92f3-817d4b360f2d.htseq.counts.gz	3a67ef515d6ae717ac3530c2dafcf572	256178	released
554488a5-c7ff-45d2-83a7-32a8dfe4b0b1	c1fa5e0b-f5ad-4ae5-8cd0-135125be9aa6.htseq.counts.gz	cac79ebcfe304345235e11f68e3e0209	250626	released
353c0794-e81c-48df-8b46-c42fa559c301	a0a0da2d-8da4-4fe3-8d1c-2a5e2284d477.htseq.counts.gz	27fbfd2e43f5fe68232eafdc6134c3a9	257877	released
649769af-57ef-448c-a707-06087266a870	cecb9503-5b1f-4a02-bbdf-9d0ae63de828.htseq.counts.gz	c1ebf0c8f117814206aa589bf581da88	257407	released
c38a8977-bb88-4c38-841e-437ab3c3cc25	ce6a9f34-cfd5-44f5-a1be-7362aab92a81.htseq.counts.gz	583b6fa6508c9d3997ac0ddb973c6517	254897	released
5f85addb-19b3-403a-88cf-726588c548f0	8233a335-577b-4805-b977-7d25f8a260e1.htseq.counts.gz	0e2a3b06220b1e91514d8f097da76f92	256128	released
5464dba4-8568-4b95-bbbb-e3d5a387d1c0	08fef39c-39be-41a8-80a9-be817d5ce44e.htseq.counts.gz	f2437927971900ebad2e86a5aa1cb83e	258658	released
3d93b2ae-7730-4914-af23-ff3554752922	3c5b65ad-998a-4124-814f-760de89f05d0.htseq.counts.gz	2046f591b06fa9eafb79d667f7942795	253170	released
fd0aad22-01ee-4545-9138-aa126800a0ee	53cd4bb4-5c52-46b6-a37c-c442b536c5e4.htseq.counts.gz	e17787694a297dc5e272e4d3121a17ae	254599	released
73bbb079-dc1b-42bb-87b5-f67c94c4af80	5ddf7c5c-a502-440a-826b-702ae27a21fe.htseq.counts.gz	fe018f24c14fdec67aa9276c929937ab	255366	released
8c3d47e2-da9c-47d5-a954-b81e8f3cb85b	0034ade0-ad0d-4aa9-9bac-67bdbd9793b2.htseq.counts.gz	5ba7eb130168c31d8b2033290970bad9	254535	released
fa2a0ba8-3a1f-4663-b9ef-41f84f535ed1	96356478-4461-4399-88ef-b880f7a681dc.htseq.counts.gz	1defe2ab9ca481ce15a895a601e458f2	259895	released
af07ac48-a816-4f07-95c0-f50c42b68282	d8e6b946-9f27-4f9a-9a0e-f9eacbf69bc8.htseq.counts.gz	421ce5cfb1b76870b2fc4621f6c9a338	258228	released
a63a3782-c076-4e6a-8a0c-71f97adfa057	fedabcb6-dbe9-4f11-9a97-31ad851a0f32.htseq.counts.gz	6c1dfc6fac7ed507d946e40dbb11b1c8	255235	released
4d42ecc1-58d1-497e-837d-7e383ef790fa	09a93d5e-300f-4e7d-93f8-ed66c7bf8630.htseq.counts.gz	358dd5635dc9ed6a1dffbc59a701b0f5	255669	released
05b6ddf6-a185-48e0-a3db-ed947ab0a1cc	fa494945-f07e-460b-b287-72e727073a57.htseq.counts.gz	e7ee3979baa1d0f1779170ecbada58fc	254730	released
aeb363c5-333d-44a2-8d33-2fa79db20621	e85e20ef-dffc-47a0-9974-46f3adc8b10f.htseq.counts.gz	ed31a4c2ee9fedab0b1361f6d0052528	255429	released
78399dff-9dbc-40a1-bbb5-60cd64ae7ff9	60fd76fd-8522-497d-b631-e550988a1064.htseq.counts.gz	a37c6f07c809ca69088bdfb2319ea2cb	255336	released
f3a0b05b-5a07-4581-a452-4a5c11c2b60a	a308164e-b7e8-404f-bac2-72f586f25e78.htseq.counts.gz	f5de4d61d5b8acf4de3e29547ca3e994	257560	released
0e48d9a7-c50e-4989-9586-d78126a5d792	9ffbc5a2-a358-402c-88be-39c4b81e1b76.htseq.counts.gz	da929e687a9c6c85d89be7f6790b7cef	257418	released
af016208-e733-4147-b402-2cd1d3f57cae	3e859ca1-a1f6-4979-9a13-629a69373964.htseq.counts.gz	677c4326315333c53dc2fef67cfb65ca	255491	released
5bc3d74d-53ed-46dd-bc4a-808fbf043f77	646f0e58-d861-4761-9fd5-2e48cd28753e.htseq.counts.gz	0fc612b47dfc2934505a0bd52bc2b7e0	252401	released
fa9aca83-624b-43e4-9cb2-3208452804a6	f80f0289-1000-410f-9ff5-5c31916d7a7a.htseq.counts.gz	651f6f790bbed0fe470bdf218b37f7f8	254241	released
216256a8-fa4d-4849-b7ac-55f8b399145e	722becbc-9e08-4d7e-8dd6-415761cd84f3.htseq.counts.gz	326b87d57cde19e922279f4800d4892c	258178	released
024dd71d-9508-47ba-8500-a8241ab517b4	000f9b51-4747-4d7f-9ecc-25bef9b25ad7.htseq.counts.gz	d2fd76483cbfe484657594fe93881d5d	255029	released
2da36252-af74-4e0c-ae38-5f5fc6bdad6e	6eed1a4c-c0cf-41a3-9876-4f1c4ed8e49c.htseq.counts.gz	c4012d1d3c0d0ce01435430a9b2cb449	258706	released
01fdc70f-5b47-4a5e-8d53-bfc49ccd8bb3	57680511-b7a1-48d8-a79f-32d0a340c501.htseq.counts.gz	5bae27d070815a62cfe7461dab2a9dd0	257593	released
4060d475-761b-449b-99ee-4a0b34d502aa	1ad4c474-a8d9-481a-8298-b492c514245a.htseq.counts.gz	1f6b199b67d82aefa6ec7e08ef32c6cc	252149	released
ded98c7e-7e8b-477b-9353-ab7a652f3872	4e9f4a8f-3167-4250-aba4-385f00a59f41.htseq.counts.gz	9b3ae72bd540bed2bf9ef92967a7fe6f	255864	released
9d1a214f-fa1c-4712-ab3f-3a48cf644620	7e1a0135-78a6-4efe-b55f-13ec5810b0dd.htseq.counts.gz	c8fecc5d1fe92482369d1e79df4cd627	253792	released
b8dfc220-9868-4e2a-bf1f-4abff42f6d51	816b4487-ff20-4d8e-9d28-83b983620753.htseq.counts.gz	e471e120bb1b91137847623c206519e1	259547	released
3a39c6d6-88c8-403e-bda7-fecd493c3cf5	09d6e5ab-e822-456e-85c1-00f0e3a83b38.htseq.counts.gz	f4f04cc085379639948182fa8c01103d	255795	released
2dd963e0-52f7-4a13-bb93-a0c3dc3bb901	85c6321d-c39a-4ce9-a890-25544c54fd3f.htseq.counts.gz	37c276ff0f6544c2639f849b4c54e1c3	254965	released
939d8ceb-005f-4477-a1c8-806d5600ead7	5503f5cf-5fcd-4780-9d18-1500f25c986c.htseq.counts.gz	9745dedb5ed5367e1fa37ec1e24b2e6a	254268	released
e6bded20-9f28-4d22-94a3-4dfa6ee48bbc	125d935b-f418-4314-bc31-720b83c93d8a.htseq.counts.gz	2c49a82159bae7656bb9dfc159589ffa	258353	released
571028d9-1a80-45f8-90a9-1e0de9b4788e	9cd81de0-2fc5-4325-ab0c-a0a368110e83.htseq.counts.gz	178b5664dd278c847afb5ec5ca48ba33	254432	released
486ec7e6-adfc-433d-a55c-2251b21debff	8544bcf3-5f15-4355-8076-cb38a3419d1e.htseq.counts.gz	bd3a4540bec353865cb7926c4cf2e18b	256375	released
d9bacc19-b116-4f8b-9718-fc6e7fdecbf6	dc7baaa5-be9b-40dd-8b67-5304e2b71379.htseq.counts.gz	6c27c8d22025632cd2dff0bea4bca262	253669	released
a3046b38-e54e-4e1c-9cc2-ca9ae66963b7	eb3a3568-6867-46f6-967f-2b283ea88e96.htseq.counts.gz	9b36c6a619f8ff562088a449d911c993	251958	released
571c660f-2cae-42ff-af22-9d371e78c95b	eb7f536d-71a0-4702-9ccf-5ed5b8e2f9ab.htseq.counts.gz	2ec71d895b80f3615bdbf75fa8777b55	256603	released
a1a7235c-4140-4978-91a8-c2f22e85126e	cf602f51-88b6-4251-9f5a-a27b321954fc.htseq.counts.gz	2974d599ebdfe44b08bef11faf559883	255586	released
0cf0a616-6b6e-43ee-b142-b58143dc57fc	2deb4c12-373c-49e3-ba92-93a64781d7cb.htseq.counts.gz	f9fd7b4a77489a0dc0e7e5a2b2ccdbf7	253596	released
8a86427f-6e64-4c56-96ac-7b42e3566884	cfd39475-36d0-415f-8905-5c4b88fca039.htseq.counts.gz	96b5e3c257185d2e5e7f71b5831f4bbf	254612	released
5d63b65c-7258-4cf0-98d2-4692bf30bf84	2246939a-7adf-4691-8930-cc5979a8de24.htseq.counts.gz	6fff917981a901cef94f390878e64d3e	248548	released
85a578eb-5183-497f-9056-1551bb29e8c8	533fd3f0-3a2c-4c40-bac0-ef736991829c.htseq.counts.gz	ef1db8141391003ae50f758386f2c7b3	253643	released
46bbb604-ae24-4350-896d-74f572eb07ed	76b6571c-d692-4165-b04b-72b2ced55e98.htseq.counts.gz	5aa992f3b9db51f4b277e1a2b797eaa7	256037	released
95582037-6469-45cc-848c-328d9be67dd0	591b1beb-d902-4d96-822c-66ca24693bba.htseq.counts.gz	7f6007fec010c710a2152561ca1e68f6	255216	released
5f58f721-189a-4a25-8812-ac16b68844a9	7d5d386e-4f7a-4b30-976b-ea08c0c21b5a.htseq.counts.gz	9430782696cf3140f66a016640fe2a10	254466	released
c7f08d82-5e74-437f-9839-6cbbaf5f86d5	d5056524-7846-420f-8705-f67e32b8dfa9.htseq.counts.gz	78c57cad4163c16a6264c465d4ed7a23	257010	released
367f3241-a601-4bed-b4b4-a52c5debb79a	0717d8b6-62aa-496e-9b0e-9ef841dec86e.htseq.counts.gz	3a51baae4c175894e39f02240176ad52	249427	released
3474c272-bb22-47da-a463-2086e67cf387	1c3cb5b7-2c2c-4edc-a1d0-82e7fc19a63f.htseq.counts.gz	a1599598e7f6b7f7a50060c8ecdc0979	253257	released
f6d7d80c-074a-4a2b-90d5-8cff6cedb3c7	430accb2-dcaa-4d25-9405-e8ef97126eb4.htseq.counts.gz	d8da3743a433a7e53f26559a07e11f58	254318	released
d9d4740c-a649-4e1e-a152-5faa5bd1babb	69cef3f7-d653-4ff2-88fc-a1276ef02096.htseq.counts.gz	f582796a73c0f493276a847580f96dd0	257749	released
05457599-cc16-45d7-b58b-654e25c63af3	dd7c0da8-2df5-452b-8824-85858b8f5dd7.htseq.counts.gz	0bc0d184ba3f4846bb3ebf62ea379722	252465	released
1f014bc2-ec6b-48df-a638-8a1b2d38e2bc	880303de-d3d2-4e09-8e67-2f58015da587.htseq.counts.gz	b1f6d8e3281e68dbcdabec688ed14d1a	253500	released
4ca4b47e-be43-4218-afa0-115f762626de	08b79dc0-b0e0-4053-93f5-e4a4e850a4ff.htseq.counts.gz	252f89d45c3eb48810d7883109f31fed	260430	released
1b2e94d4-3ccf-47d3-9bae-04fa7a29e6ed	fada69f1-6058-4e9c-9ec8-f3c3a381c2d1.htseq.counts.gz	a7ccfc8447afc1a79359f11fb1445a93	256359	released
f0ed0937-ee2f-40d2-bf56-e5f50ab1c85e	f985e2f8-4375-4fda-a0c3-18030a146040.htseq.counts.gz	9109d155709451ef837c6bd415cd2c51	250620	released
1e0f94fb-1d52-4001-927c-af48adf993a5	a35bbf54-3c3d-48b9-bd40-7470212fcae5.htseq.counts.gz	e8ca2388b90a3c4b9118622f4fd84d2a	258672	released
8bb2dbef-6e22-4f7f-984e-e0696c01076d	ec197e36-1e67-480f-8ab5-258bdd293038.htseq.counts.gz	7445077ec2fcb28217dd2b0b2c088caa	258657	released
da4ae405-e486-4caf-8bbf-732b52c64fb4	9b10bf05-b126-42be-9312-cfbfdc888f3e.htseq.counts.gz	276a48d589987e806b249ec439b8ff27	256926	released
2b1e8f3e-0b19-435a-b61a-47dcf61d43a3	15a8de4a-d360-45ee-8fd6-a069f9b33305.htseq.counts.gz	c2ef13ab43c149bb0428fb1d0092f43e	255641	released
19738bb1-0b58-491d-be69-a9e74e63b243	ca6f7d22-99e3-4a6c-8bac-d38ce8a818ec.htseq.counts.gz	b7d36fd1fe4fd0fdbd78a4984bf32d03	254050	released
fb1fbdd9-051f-4b16-b2d2-be0949c42f4f	e6ff6ba9-8b49-4af5-80b4-efcc9cc3136b.htseq.counts.gz	d48103fe054bc3cb8fb7f458212e4c56	249285	released
e5974aba-2097-4620-b328-0ae48e00b75b	7aee2f4b-2947-4f23-82c3-a23d31a1aa86.htseq.counts.gz	1924b55ddecc71ee8632239800b8f4ec	255194	released
85cc8a90-6256-4e2f-873d-9c60b3f85015	ff732a63-0f7f-4811-8d47-20f6b9b7a65c.htseq.counts.gz	713886e133376b5174ecd5250b014577	255812	released
9e1803a7-323c-4ae5-9bc9-8a14c9184caa	91ca8f2c-ae26-422d-8dc7-5dc71245d9e6.htseq.counts.gz	5823a6393d6b5cc0cf7007d0707379b3	253566	released
570d690f-55c3-4db5-9d93-0564f68a0232	3fe73640-0b2c-48f8-adde-00ebe9c749e8.htseq.counts.gz	66ae0c940e3a720a597847792184463f	251366	released
709f5a9f-ae18-46dd-a5d4-d9047967291b	32bdde13-c526-426c-beb6-7d22b63b01c3.htseq.counts.gz	5cbe4beec41c5bb1207045525230c805	253755	released
84fd87d4-9b47-4852-b45c-1f681a58832c	e118d1fc-f3ef-4b55-b2b2-ecf510870f8f.htseq.counts.gz	9f5f38b77084f1e61dd6df7d0edc55b2	248420	released
2f603355-f02f-4a59-a50f-4c03ce3fb25e	ce63f5a8-8633-4782-b2d1-0979431449f5.htseq.counts.gz	8d5c0c148656dde8516d20caf6d48b19	256514	released
f4677827-fcfb-4e58-9a62-b878df56d0e0	1e203b72-11b6-4188-95e6-c4989c40e824.htseq.counts.gz	9ccbe613f39330998050ede037f8f06f	259280	released
ce5c8270-4713-4722-954b-3a416c9b86cf	b49f7ea9-8dd2-408f-8b5c-06a790c34fb9.htseq.counts.gz	c513bffca6a9e4875d06b3a3ff28ef33	255008	released
101ed208-8446-4d7c-8908-048027aad6ec	d92949ec-4287-42e2-ad63-9ef92dcae770.htseq.counts.gz	7503de77c759baab7ec9227ffc713de5	255448	released
42a6db10-0ec3-4c70-8998-6ba046546325	fc8d7362-7eb6-42bb-b3eb-dba3053aa381.htseq.counts.gz	55abbff406af3a146ba60c8d6d20ef7c	258619	released
e7f8d3a6-ef3d-4f0f-92ab-c7f0ec23af13	2628028c-2c0c-48d3-adc4-1917563f2b94.htseq.counts.gz	acc31cee3f4fd0ac427bac65a2f9862c	254497	released
cc0d5852-8949-4315-81a9-6ac43765045b	7a8ea18b-44d2-483d-a343-709e2d3c6d90.htseq.counts.gz	e932bf8133f05dd7f924946b1e2afcba	256213	released
e54e5fef-c88d-462a-8482-e32636618649	329f3574-6fd3-498f-a904-a7b268bd04be.htseq.counts.gz	8122e03a1e0cc3b23bf13711e56dd73d	256304	released
ec926f5c-78c1-42ce-a8b4-811cc764bde5	41bb42c8-fba1-49f7-ab70-e186c7c248c2.htseq.counts.gz	dd4249292e4f9bfc618fc794c7eb9242	251925	released
e1044119-9514-43c2-9605-3f53c486632e	793f0403-166e-4a0c-aa9a-7a57722d8af1.htseq.counts.gz	4ca93036233c17b03523920ba086bf40	254831	released
46d21cf8-6571-451f-8c23-4822107bb1f3	bf49990d-0ec7-4ec3-b522-cbd6387c32e7.htseq.counts.gz	7fed6acdd25aefff2cf4e6b0819b4a20	256471	released
44b1863a-4c48-4ef3-a4f5-b5d06022de41	54a7078e-ff6c-4b4a-b972-c742eff62546.htseq.counts.gz	3ab3ced925bb66ddaa57b5d640e20f2d	254711	released
76baa7af-2241-4c63-a050-54be099d9451	78541992-59e2-451b-90e0-862353e74f93.htseq.counts.gz	7cb42d8e202a0acbe231854cf6f062a5	254934	released
b3988563-53a9-4b9e-b1c5-407240a39f82	22af5cfb-51e1-45f1-b161-30c50e3238a3.htseq.counts.gz	98562ac7d251e38b55c11b89dbd3878c	258273	released
91e39862-73bd-4134-90d8-bde0404a0b58	2c387296-bdce-42aa-8b52-f36eb930ce19.htseq.counts.gz	dec09ce88f9cc25f368dd60533e3e8a0	254128	released
4bf4dedf-51b3-4e75-b57e-838eab03daf7	a6b36743-e54e-443d-bc0e-bf3c4109a9b7.htseq.counts.gz	0b1913f462e1f0a541ab4d3deafb0258	251326	released
c695cc43-f67c-4e41-a9bc-9d3b98662e43	c6120593-a769-48a5-b236-eb641d23f10c.htseq.counts.gz	e8aa2f44be8eee717dcbed45bec3c7fe	256593	released
230e3536-fc44-43a0-b47e-e602ee8a3507	e46e7af6-cbb2-4cb2-a1ec-47b68796cbd3.htseq.counts.gz	98cd6b65c72c7dad0a26915c73eea0f4	255253	released
5d9bcbb9-4cad-436d-8885-8d05a7964df1	242fc0a5-8706-4160-90e5-59af4e0f7239.htseq.counts.gz	5dcbef883a9e72105e176a18aca7bade	253833	released
367ec549-9c07-481d-9b3a-1f7b4cbf4333	33958341-98b9-4bfa-89d3-fd087a7ef1e4.htseq.counts.gz	ef778c0739a2328a59971da36e009b89	256088	released
7628f371-7a09-483c-923f-318cd229935d	5065f0e8-8a9b-4134-abcf-cbfad4928107.htseq.counts.gz	4ca79c41e895c2167244f40ac6974428	255113	released
4be23b2f-31d4-44e2-91cb-cbeddf9f6e24	66849531-d1f2-4562-8d88-47d5a57c7365.htseq.counts.gz	8708e7680dec087b6fcf2e86205928d4	258506	released
fd7fe3c1-e649-4eb7-b783-383f2bf8224f	eb2b4dfc-be1f-4c32-bc9b-3f5af7b817c8.htseq.counts.gz	e28ae063a9c4473c1fa7c57ab761729a	255425	released
fb221351-3dc8-41f4-ae89-3418798a4ec8	3ede672e-3b3d-4409-b3c4-c6f81ac399ce.htseq.counts.gz	42f1fa8e1500d0bc7b551346de3bce27	258004	released
0535ca10-f8d0-4dc8-9e78-b08b79e13a16	f1ca3671-4f35-426a-9137-f3a690278a24.htseq.counts.gz	dfe5464d99133d2f9011fcd32ed96cde	254456	released
eea35c9b-d971-4c69-af3c-a21444341973	04d1f5f6-1dba-4daf-a641-dfe282ef4d82.htseq.counts.gz	77ab07c4ee02c832d515363596f9c3ba	255336	released
03cb124e-0c55-4f82-8c38-d307a11909a9	8e75a58b-642a-45be-bae1-0a0f7b75996d.htseq.counts.gz	b554fa7dbabc471cd5a952e1eb585a47	251701	released
8eb15b3e-dced-46af-92f4-c1f3e8044220	7dd8f68e-3593-4bbe-b95a-1a881714c8c4.htseq.counts.gz	903ddd43de8c3c798d0e2149443b1403	257308	released
92678c18-e8a3-466c-8f87-da41ac279495	66eca260-08d5-4f75-aac6-d1844223c35b.htseq.counts.gz	cc3f230ac89bc39944942d41eb855f37	256770	released
b39a7c5a-0242-4081-9953-dfe4d60e352a	ef5f3bdb-2914-4978-939e-a958340e7332.htseq.counts.gz	c38cae4037bb01dcc4c62cd9938129bc	253062	released
a6614177-1dbd-494d-93c8-db2b501c410a	3d8aeff3-b4da-4bb4-bcdf-b7c15e88458c.htseq.counts.gz	99ee5a109f502d6c18daf43f5a285a08	253177	released
8dd3b9d7-6230-47b8-b435-3a254bb5aa21	b836a8d2-7c37-4af5-9f2f-7bf0121717f9.htseq.counts.gz	46400ffe0c349df2e0724b5cd91c73de	255778	released
6fe6a8d5-ee38-4b69-9963-1c57c0813316	3c98fe32-4046-4c6f-a230-56bea0cd5bf9.htseq.counts.gz	c6e1bde0d5c1865be3a3ede9d3137ab8	251477	released
9ed27e64-c4dd-4417-a19f-ea6d26640b77	e74a575b-5045-4727-b6c7-304e7afc77da.htseq.counts.gz	f7e9e063ab638638174fede3076f4ec3	256744	released
9dab6139-8bd7-401d-ad1c-e35ac784228e	6ff1b064-1ec6-4575-b8b5-547e2c4cd5fb.htseq.counts.gz	4ddfe215bb60ec635b0333ba6e681a43	257834	released
00786244-450e-40be-b3cf-0d02d10bbe89	8a24d983-1fc9-4f5d-8fe8-aa4ed2a21f7a.htseq.counts.gz	49aba23f240d2245985f6be3691f057e	257647	released
290b8032-60fd-4d97-a2eb-49a09a0b8180	b4bf1538-0f03-40c9-92cb-076770db992f.htseq.counts.gz	69b51f7fabcf17bfed974c92d221607b	252118	released
8055e2e8-33b7-44d7-a35f-db78fec6039a	dfd57ac5-6b4c-4010-95f5-a133994dd4d7.htseq.counts.gz	b0e5d339e7794d71a96c736d2011ffeb	259462	released
01be6ac1-1508-4e5d-844b-8e617bb92154	ccc4ba5b-15f6-40f2-a3b8-187b38c4e6df.htseq.counts.gz	2e48265593d21030246a3e54f0d11015	257398	released
8a58f90f-c8b4-4005-b6f2-4835279995b1	95aa2890-118d-48a8-a5d2-53caf27528b2.htseq.counts.gz	77e1d113f0fbe7c163dc7181ef969789	257382	released
cfe789c9-9533-4c7b-a01d-598361a2e958	6fc153cc-be08-4e64-921c-418d3b3f3962.htseq.counts.gz	8c4be878220b593b822a89681a266f2d	247474	released
d53bd008-6197-4b88-a026-c1083c03e382	8b6a624a-d073-42c6-be72-21683f9c8626.htseq.counts.gz	c8bf19b007acc47f66f54fb431ef0c42	256852	released
2a26ada3-a304-4c72-b22c-9d5a17942a49	02476407-29c3-4c8f-ac2c-db9200308d4b.htseq.counts.gz	83230ff733c92bb8a06eab6f7bf223a5	256544	released
