# Supplementary material for: Low-grade glioma risk SNP rs11706832 is associated with type I interferon response pathway genes in cell lines
Source: Sci Rep. 2023 Apr 25;13:6777. doi: 10.1038/s41598-023-33923-4 (PMC10130147; doi:10.1038/s41598-023-33923-4)
Supplement: Supplementary file 2 — Supplementary Information 2. [file 41598_2023_33923_MOESM2_ESM.xlsx]

## Sheet: Suplementary Data 1
Supplementary Data 1: Doubling time of HEK293T cells
Cell counted between day 3-7, and day 7-11. Doubling time given in hours
	Day3	Day7	doubling time day 3-7	Day7	Day11	doubling time day 7-11			Cell line					Allele
A1	1000000	8000000	32	3900000	22500000	37.969			T2-1	A5	B1	C2	D2	A
A2	1000000	19500000	22.4016	2000000	19500000	29.2202			T2-2	A4	B6	C6	D5	C
A3	1000000	14500000	24.8835	2000000	11250000	38.5255			T2-10	A1	B7	C1	D7	A
A4	1000000	16000000	24	2000000	11250000	38.5255			T2-14	A3	B8	C4	D1	A
A5	1000000	22000000	21.5274	2000000	17250000	30.8828			T2-19	A8	B2	C8	D3	C
A6	1000000	32800000	19.0642	2000000	27750000	25.3003			T2-24	A6	B3	C5	D8	C
A7	1000000	4950000	41.6048	3900000	22500000	37.969			T2-28	A2	B4	C3	D6	C
A8	1000000	20000000	22.2123	2500000	24000000	29.4205			T2-44	A7	B5	C7	D4	A
B1	1000000	28500000	19.8639	2500000	19500000	32.3944
B2	1000000	21500000	21.6887	2500000	26250000	28.2992
B3	1000000	25000000	20.6725	2500000	36750000	24.7567
B4	1000000	20000000	22.2123	2500000	30750000	26.515
B5	1000000	7000000	34.1959	5000000	18000000	51.9481
B6	1000000	14500000	24.8835	4000000	34500000	30.8828
B7	1000000	14500000	24.8835	4000000	28500000	33.8877
B8	1000000	21000000	21.8563	2500000	18000000	33.7079
C1	1000000	12000000	26.7785	5000000	33750000	34.8472
C2	1000000	20500000	22.0307	2500000	21750000	30.7592
C3	1000000	23500000	21.0776	2500000	22500000	30.2846
C4	1000000	15000000	24.572	4500000	28500000	36.05
C5	1000000	23000000	21.2222	2500000	33000000	25.7894
C6	1000000	14500000	24.8835	4500000	31500000	34.1959
C7	1000000	6000000	37.1379	5000000	33000000	35.2621
C8	1000000	19500000	22.4016	2500000	21750000	30.7592
D1	1000000	18000000	23.022	3000000	22500000	33.025
D2	1000000	23000000	21.2222	2500000	27000000	27.9642
D3	1000000	22000000	21.5274	2500000	21000000	31.2664
D4	1000000	4850000	42.1425	3400000	24000000	34.0495
D5	1000000	16500000	23.7366	3000000	26250000	30.678
D6	1000000	23500000	21.0776	2500000	36000000	24.948
D7	1000000	10500000	28.2992	5000000	31500000	36.1534
D8	1000000	34000000	18.8699	1500000	27000000	23.022
