# Supplementary material for: Low-grade glioma risk SNP rs11706832 is associated with type I interferon response pathway genes in cell lines
Source: Sci Rep. 2023 Apr 25;13:6777. doi: 10.1038/s41598-023-33923-4 (PMC10130147; doi:10.1038/s41598-023-33923-4)
Supplement: Supplementary file 3 — Supplementary Information 3. [file 41598_2023_33923_MOESM3_ESM.xlsx]

## Sheet: Supplementary data 2
Supplementary Data 2: qRT-PCR Ct values for LRIG1, with 3 household genes CHUK, GJB2, HTR2C
Ct for LRIG1 (left) and householdgene (right). Three measurments per sample
LRIG1 - CHUK
		measurments					measurments						replicate - cell line conversion
	1	2	3	mean		1	2	3	mean				Cell line					Allele
A1	29.95	30.15	30	30.0333		29.97	30.38	30	30.1167				T2-1	A5	B1	C2	D2	A
A2	30.23	30.25	30.28	30.2533		29.81	29.93	29.95	29.8967				T2-2	A4	B6	C6	D5	C
A3	30.27	30.2	30.27	30.2467		30.2	30.16	30.3	30.22				T2-10	A1	B7	C1	D7	A
A4	29.87	29.97	29.77	29.87		29.75	30.11	29.93	29.93				T2-14	A3	B8	C4	D1	A
A5	30.42	30.52	30.32	30.42		30.17	30.08	30.05	30.1				T2-19	A8	B2	C8	D3	C
A6	30.59	30.33	30.43	30.45		30.25	30.22	30.08	30.1833				T2-24	A6	B3	C5	D8	C
A7	29.52	29.75	29.53	29.6		29.86	30.09	29.71	29.8867				T2-28	A2	B4	C3	D6	C
A8	29.78	30.01	30.13	29.9733		29.66	30.07	30.01	29.9133				T2-44	A7	B5	C7	D4	A
B1	30.77	30.6	30.71	30.6933		30.12	30.42	30.39	30.31
B2	30.05	30.1	29.97	30.04		30.05	30.14	30.16	30.1167
B3	29.82	29.75	29.73	29.7667		30.29	30.03	30.26	30.1933
B4	29.6	29.51	30.03	29.7133		29.87	29.8	30.08	29.9167
B5	29.66	29.65	29.44	29.5833		29.99	29.85	29.91	29.9167
B6	29.37	29.47	29.6	29.48		29.72	30.07	29.96	29.9167
B7	29.34	29.36	29.4	29.3667		29.81	29.96	30.2	29.99
B8	29.75	29.49	29.52	29.5867		30.32	29.78	29.54	29.88
C1	29.23	29.33	29.34	29.3		29.39	29.82	29.89	29.7
C2	30.18	30.88	30.05	30.37		30.28	30.33	30.26	30.29
C3	30	29.79	30.05	29.9467		30.15	29.85	30.07	30.0233
C4	29.28	29.57	29.52	29.4567		29.79	29.94	30.35	30.0267
C5	29.9	29.67	29.82	29.7967		29.81	30.17	30.21	30.0633
C6	29.61	29.54	29.31	29.4867		30.22	30.11	30.03	30.12
C7	29.09	29.13	29.08	29.1		29.95	29.81	29.82	29.86
C8	29.87	30.14	29.69	29.9		30.13	30.69	30.05	30.29
D1	29.82	29.88	29.74	29.8133		30.09	30.18	30.17	30.1467
D2	30.25	30.09	30.02	30.12		30.68	30.13	30.18	30.33
D3	30.12	30.1	30.2	30.14		30.16	30.17	30.61	30.3133
D4	29.52	29.5	29.68	29.5667		30.21	30.26	30.44	30.3033
D5	29.58	29.99	29.72	29.7633		30.06	30.15	30.16	30.1233
D6	30.01	29.64	29.93	29.86		30.12	29.95	30.19	30.0867
D7	29.42	29.61	29.74	29.59		30.13	30.41	30.41	30.3167
D8	30.15	30.03	30.03	30.07		30.67	30.33	29.95	30.3167
LRIG1 - GJB2
		measurments					measurments
	1	2	3	mean		1	2	3	mean
A1	29.45	29.92	29.9	29.7567		27.01	27.06	27.03	27.0333
A2	30.09	30.19	30.12	30.1333		27.76	27.65	27.68	27.6967
A3	29.96	30	30.01	29.99		26.68	26.6	26.79	26.69
A4	29.77	29.59	29.67	29.6767		26.64	26.49	26.44	26.5233
A5	30.16	30.63	30.19	30.3267		26.72	27.11	26.91	26.9133
A6	30.25	30.34	30.57	30.3867		27.02	27.08	27.05	27.05
A7	29.41	29.38	29.32	29.37		25.49	25.56	25.57	25.54
A8	29.94	29.77	29.93	29.88		27.08	27.09	27.07	27.08
B1	30.2	30.37	30.23	30.2667		26.73	26.83	26.79	26.7833
B2	29.8	30.03	29.71	29.8467		27.03	27.15	26.99	27.0567
B3	29.75	29.71	29.78	29.7467		26.76	26.78	26.67	26.7367
B4	29.55	29.53	29.82	29.6333		27.31	27.43	27.45	27.3967
B5	29.34	29.48	29.27	29.3633		25.58	25.77	25.58	25.6433
B6	29.35	29.34	29.31	29.3333		25.95	26.1	26.08	26.0433
B7	29.21	29.22	29.2	29.21		26.77	26.56	26.56	26.63
B8	29.63	29.49	29.49	29.5367		26.45	26.51	26.52	26.4933
C1	29.35	29.19	29.21	29.25		26.85	26.68	26.66	26.73
C2	29.93	30.01	29.92	29.9533		26.53	26.67	26.37	26.5233
C3	30.09	30	30.04	30.0433		27.46	27.32	27.43	27.4033
C4	29.42	29.36	29.5	29.4267		26.46	26.31	26.43	26.4
C5	29.61	29.69	29.54	29.6133		26.46	26.56	26.48	26.5
C6	29.49	29.44	29.4	29.4433		26.26	26.28	26.12	26.22
C7	29.01	29.06	29.01	29.0267		25.36	25.36	25.56	25.4267
C8	29.64	30.02	29.71	29.79		26.97	27.16	27.04	27.0567
D1	29.74	29.68	29.48	29.6333		26.82	26.83	26.88	26.8433
D2	29.87	29.77	29.8	29.8133		26.5	26.36	26.43	26.43
D3	29.85	29.64	29.89	29.7933		27.13	27.14	27.06	27.11
D4	29.21	29.21	29.35	29.2567		25.65	25.61	25.71	25.6567
D5	29.41	29.52	29.61	29.5133		26.27	26.39	26.39	26.35
D6	29.77	29.57	29.69	29.6767		27.72	27.4	27.34	27.4867
D7	29.37	29.5	29.23	29.3667		27.03	27.09	27.08	27.0667
D8	29.98	29.62	29.71	29.77		26.65	26.58	26.55	26.5933
LRIG1 - HTR2C
		measurments					measurments
	1	2	3	mean		1	2	3	mean
A1	29.83	29.75	29.8	29.7933		29.53	29.42	29.52	29.49
A2	30.17	30.19	30.03	30.13		30.7	30.61	30.43	30.58
A3	29.99	29.98	29.96	29.9767		29.65	29.82	29.73	29.7333
A4	29.46	29.41	29.54	29.47		30.21	30.23	30.21	30.2167
A5	30.14	30.24	30.18	30.1867		29.01	28.91	29.07	28.9967
A6	30.52	29.36	30.44	30.1067		31.61	31.68	31.8	31.6967
A7	29.43	29.29	29.34	29.3533		34.72	33.22	35.32	34.42
A8	29.6	29.87	29.97	29.8133		29.78	29.77	29.91	29.82
B1	30.46	30.4	30.15	30.3367		29.17	29.12	29.2	29.1633
B2	29.78	30.03	29.97	29.9267		29.81	29.69	29.87	29.79
B3	29.8	29.55	29.69	29.68		31.78	31.52	31.74	31.68
B4	29.52	29.65	29.68	29.6167		30.24	30.24	30.49	30.3233
B5	29.49	29.66	29.4	29.5167		34.97	34.61	34.18	34.5867
B6	29.39	29.4	29.37	29.3867		29.6	29.95	29.88	29.81
B7	29.2	29.19	29.25	29.2133		29.14	29.19	29.17	29.1667
B8	29.49	29.42	29.5	29.47		29.45	29.45	29.41	29.4367
C1	29.28	29.2	29.32	29.2667		29.24	29.23	29.32	29.2633
C2	30.11	30.07	30.03	30.07		28.95	28.62	28.69	28.7533
C3	29.73	29.75	29.79	29.7567		30.53	30.52	30.52	30.5233
C4	29.39	29.4	29.44	29.41		29.27	29.27	29.18	29.24
C5	29.67	29.55	29.72	29.6467		31.38	31.44	31.52	31.4467
C6	29.39	29.46	29.55	29.4667		30.18	30.11	30.06	30.1167
C7	29.09	29.08	29.08	29.0833		36.48	34.41	34.93	35.2733
C8	29.65	29.76	29.74	29.7167		29.81	29.76	29.67	29.7467
D1	29.6	29.8	29.53	29.6433		29.57	29.48	29.43	29.4933
D2	29.77	29.95	29.99	29.9033		28.74	28.86	28.9	28.8333
D3	30.07	30.03	30	30.0333		29.83	29.95	29.81	29.8633
D4	29.44	29.31	29.52	29.4233		35.28	38.26	36.52	36.6867
D5	29.56	29.57	29.67	29.6		30.32	30.24	30.47	30.3433
D6	29.73	29.49	29.42	29.5467		30.31	30.31	30.24	30.2867
D7	29.31	29.29	29.21	29.27		29.35	29.31	29.47	29.3767
D8	29.85	29.63	29.37	29.6167		32.03	31.47	31.54	31.68
