# Supplementary material for: Low-grade glioma risk SNP rs11706832 is associated with type I interferon response pathway genes in cell lines
Source: Sci Rep. 2023 Apr 25;13:6777. doi: 10.1038/s41598-023-33923-4 (PMC10130147; doi:10.1038/s41598-023-33923-4)
Supplement: Supplementary file 4 — Supplementary Information 4. [file 41598_2023_33923_MOESM4_ESM.xlsx]

## Sheet: Supplementary data 3
Supplementary Data 3: qRT-PCR Ct values for SLC25A26, with houshold gene CHUK
Ct for LRIG1 (left) and householdgene CHUK (right).
		measurments					measurments				replicate - cell line conversion
	1	2	3	mean		1	2	3	mean		Cell line					Allele
A1	30.25	30.43	30.21	30.2967		29.89	29.96	29.57	29.8067		T2-1	A5	B1	C2	D2	A
A2	29.3	29.44	29.45	29.3967		29.46	29.61	29.67	29.58		T2-2	A4	B6	C6	D5	C
A3	30.18	30.07	30.24	30.1633		29.88	29.93	29.57	29.7933		T2-10	A1	B7	C1	D7	A
A4	29.74	29.88	29.69	29.77		29.67	29.7	29.27	29.5467		T2-14	A3	B8	C4	D1	A
A5	29.51	29.66	29.49	29.5533		29.57	29.73	29.71	29.67		T2-19	A8	B2	C8	D3	C
A6	30.45	30.41	30.25	30.37		29.76	30.19	29.95	29.9667		T2-24	A6	B3	C5	D8	C
A7	29.74	29.83	30.19	29.92		29.73	29.74	29.84	29.77		T2-28	A2	B4	C3	D6	C
A8	29.86	29.41	29.79	29.6867		29.81	29.58	29.6	29.6633		T2-44	A7	B5	C7	D4	A
B1	29.64	29.74	29.86	29.7467		29.65	29.71	29.96	29.7733
B2	29.89	30.25	30.18	30.1067		29.98	29.89	29.91	29.9267
B3	30.19	29.76	30.27	30.0733		30.37	30.22	30.08	30.2233
B4	29.96	30.02	30.49	30.1567		29.88	30.09	30.16	30.0433
B5	30.07	30.2	30.11	30.1267		29.54	29.84	30.03	29.8033
B6	30.32	30.13	30.16	30.2033		29.7	30.06	29.87	29.8767
B7	30.04	30.01	29.99	30.0133		29.77	29.71	29.51	29.6633
B8	30.05	30.05	29.82	29.9733		29.54	29.62	29.54	29.5667
C1	30.12	30.31	30.21	30.2133		29.59	29.62	30.32	29.8433
C2	30.06	30.09	30.06	30.07		30.58	30.32	30.45	30.45
C3	29.94	29.86	30.04	29.9467		30.35	30.5	30.19	30.3467
C4	30.57	30.16	30.64	30.4567		30.99	30.75	30.79	30.8433
C5	29.93	30.34	30.29	30.1867		30.41	30.24	30.47	30.3733
C6	30.38	30.31	30.27	30.32		30.64	30.58	30.09	30.4367
C7	30.43	30.01	29.95	30.13		30.42	30.12	30.29	30.2767
C8	30.11	29.97	29.64	29.9067		30.76	30.25	30.49	30.5
D1	30.53	30.69	30.63	30.6167		30.66	30.22	30.66	30.5133
D2	30.26	30.09	29.82	30.0567		30.63	30.52	30.57	30.5733
D3	30.33	30.18	30.2	30.2367		30.74	30.83	30.46	30.6767
D4	30.74	30.37	30.32	30.4767		30.94	31.11	30.92	30.99
D5	30.45	30.52	30.58	30.5167		30.74	30.58	30.65	30.6567
D6	30.21	30.15	30.15	30.17		30.72	30.53	30.4	30.55
D7	30.47	30.52	30.42	30.47		30.58	30.52	30.38	30.4933
D8	30.54	29.92	30.07	30.1767		30.5	30.48	30.72	30.5667
