# Supplementary material for: Low-grade glioma risk SNP rs11706832 is associated with type I interferon response pathway genes in cell lines
Source: Sci Rep. 2023 Apr 25;13:6777. doi: 10.1038/s41598-023-33923-4 (PMC10130147; doi:10.1038/s41598-023-33923-4)
Supplement: Supplementary file 5 — Supplementary Information 5. [file 41598_2023_33923_MOESM5_ESM.xlsx]

## Sheet: Supplementary data 4
Supplementary data 4: GC-MS for 111 metabolites
Mass spectrometry for 111 metabolites, for each sample, and 5 quality controls
	IS	Internal standard
	QC	Quality control samples (mix of all analytical samples)										Intern Standards (IS)			Cell derived metabolites-->
	RSD%_QC	Relative standard deviation% for QC samples									Compound Name (ID checked)	(IS) MYRISTIC ACID-13C3-TMS 1	(IS) SUCROSE-13C12-8TMS 1	(IS) CHOLESTEROL-D7-TMS 1	PYRUVIC ACID MEOX TMS 3	LACTIC ACID, O,O-TMS_1 (major) 1	Alanine (2TMS) 1	Dihydrouracil 1	ND RI:1167	ND RI:1190	UREA-2TMS (major) 2	PROLINE,N,O-TMS 1	GLYCINE,N,N,O-TMS (major) 1	SUCCINIC ACID 2TMS 1	Uracil 1	Fumaric acid-2TMS 1	SERINE,N,O,O-TMS 1	BETA-ALANINE, N,N,O-TMS (major) 1	Aminomalonic acid, tris(trimethylsilyl)- 1	Malic acid, 2-methyl-, DL- (3TMS) 2	Nicotinamide (2TMS) 1	Asparagine [-H2O] (2TMS) 1	N-Acetyl-L-serine (2TMS) 3	PYROGLUTAMIC ACID,N,O-TMS 1	METHIONINE, N,O-TMS 1	ASPARTIC ACID,N,N,O-TMS 1	CREATININE-3TMS_1 1	CYSTEINE,N,O,S-TMS 1	Glutaric acid, 2-hydroxy- (3TMS) 1	ND RI:1577	Hypotaurine-3TMS 1	GLUTAMIC ACID,N,O,O-TMS (major) 1	L-(-)-Phenylalanine-2TMS 1	N-ACETYL-L-ASPARTIC ACID O,O,O-TMS 1	ASPARAGINE,N,N,O-TMS (major) 1	Taurine-3TMS 1	GLYCEROL-2-PHOSPHATE-4TMS 1	2-AMINO-ADIPIC ACID, N,O,O-TMS 2	Glucose, 1,6-anhydro, beta-D- (3TMS) 23
	RI	Kovats n-Alkan retention index									RI (library)	1847	2624	3170	1062	1067	1096	1134			1272	1296	1304	1316	1331	1340	1358	1423	1465	1468	1472	1501	1513	1514	1515	1516	1545	1549	1581		1598	1613	1625	1663	1664	1666	1705	1711	1712
	deltaRI	difference between RI (library) and RI (resolved)								Median	RI (resolved)	1844	2621	3173	1041	1053	1098	1137	1167	1190	1255	1295	1302	1306	1332	1342	1350	1422	1462	1476	1473	1498	1498	1518	1514	1510	1552	1548	1562	1577	1598	1609	1625	1655	1660	1665	1708	1703	1694
	NIST match	NIST identification score value (0-999)							6	7.4803	RSD%_QC-HEK (limit <30%)	3.68527	3.13542	3.7054	14.3977	4.53872	3.35247	7.50954	12.5001	8.06313	3.51538	5.82532	3.01364	33.5298	10.8757	3.50846	3.07404	9.05761	25.6612	3.41662	6.39454	3.35715	7.25631	2.09365	1.83912	3.80195	6.09229	8.86914	5.95755	16.6963	15.1237	3.34114	5.1483	5.03365	10.1404	8.17856	11.4196	3.98437	4.48231
	TMS	Derivatization tag (trimethylsilyl group(s))							105	4	deltaRI (limit <25)	3	3	3	21	14	2	3			17	1	2	10	1	2	8	1	3	8	1	3	15	4	1	6	7	1	19		0	4	0	8	4	1	3	8	18
	ND	Not determined, metabolite with unknown identity (RI included)							94.2857	887	NIST match (limit >700)	925	938	949	784	932	932	916			844	938	910	894	799	872	965	950	905	955	819	863	859	914	906	939	915	924	864		923	897	959	877	899	925	905	899	847
tube label	Instrument run order	batch	sort	wt / mutant	Date for pellet for Metabolomics	Number of Cells/pellet	Tube weight empty (g)	Tube weight w pellet (g)	Calc pellet weight (mg)	File name	(IS) MYRISTIC ACID-13C3-TMS 1	(IS) SUCROSE-13C12-8TMS 1	(IS) CHOLESTEROL-D7-TMS 1	PYRUVIC ACID MEOX TMS 3	LACTIC ACID, O,O-TMS_1 (major) 1	Alanine (2TMS) 1	Dihydrouracil 1	ND RI:1167	ND RI:1190	UREA-2TMS (major) 2	PROLINE,N,O-TMS 1	GLYCINE,N,N,O-TMS (major) 1	SUCCINIC ACID 2TMS 1	Uracil 1	Fumaric acid-2TMS 1	SERINE,N,O,O-TMS 1	BETA-ALANINE, N,N,O-TMS (major) 1	Aminomalonic acid, tris(trimethylsilyl)- 1	Malic acid, 2-methyl-, DL- (3TMS) 2	Nicotinamide (2TMS) 1	Asparagine [-H2O] (2TMS) 1	N-Acetyl-L-serine (2TMS) 3	PYROGLUTAMIC ACID,N,O-TMS 1	METHIONINE, N,O-TMS 1	ASPARTIC ACID,N,N,O-TMS 1	CREATININE-3TMS_1 1	CYSTEINE,N,O,S-TMS 1	Glutaric acid, 2-hydroxy- (3TMS) 1	ND RI:1577	Hypotaurine-3TMS 1	GLUTAMIC ACID,N,O,O-TMS (major) 1	L-(-)-Phenylalanine-2TMS 1	N-ACETYL-L-ASPARTIC ACID O,O,O-TMS 1	ASPARAGINE,N,N,O-TMS (major) 1	Taurine-3TMS 1	GLYCEROL-2-PHOSPHATE-4TMS 1	2-AMINO-ADIPIC ACID, N,O,O-TMS 2	Glucose, 1,6-anhydro, beta-D- (3TMS) 23	OROTIC ACID-3TMS (low score!)
QC3_HEK	3	QC	67	QC						QC3_HEK_1.cdf	24638950	41377136	25165448	450154	38096591	16500728	89557771	62031	1754486	454391	37081578	65165608	7365231	1153913	1496607	9357805	1699242	838665	14932843	275902	412385	939875	152323963	670272	36932298	17285583	2151086	1881400	249858	1641831	71577227	1526732	3572830	1161691	3732162	445373	454770	371070	58758
A1:1	4	1	1	A	2018-05-25	4000000	1.025	1.043	18	A1_1.cdf	25543720	42586435	26001379	483013	71712863	23723825	98907764	87058	1951800	587677	37041753	60272031	10666237	965027	1749644	10607693	2155961	1021082	21146979	231137	405919	1006425	172489892	747805	26817532	20499204	2484501	2135059	277025	2857781	83915451	1835703	3384668	1176428	5733150	631765	562624	394114	27980
A2:1	5	1	3	C	2018-05-25	4000000	1.029	1.049	20	A2_1.cdf	26174548	43978024	26630785	400013	45143080	19048722	114915953	97720	1943669	571612	50202035	70185940	8351335	1142173	1540926	11987255	2706611	1067582	15569152	224183	535678	1252143	180377116	794975	29786425	31536433	3019483	2285981	326351	1739214	87673123	2183984	5454519	1683626	9532390	372224	273983	462244	36461
A3:1	6	1	5	A	2018-05-25	4000000	1.036	1.054	18	A3_1.cdf	26631295	46503122	28436543	582848	110877424	35889660	116977092	99677	2294107	810225	43559881	83193514	9743935	1144375	2034573	18589059	2459320	1328068	24944016	391876	624650	1155251	197571673	717696	22836565	22946012	3163430	2388468	356383	3300761	98209893	2078431	6995439	2376295	11805350	524328	466343	616758	29427
A4:1	7	1	7	C	2018-05-25	4000000	1.019	1.036	17	A4_1.cdf	26404664	44766694	27852166	554390	112947846	32678810	110423217	114928	2242552	564072	45419956	99653621	6940036	1063309	2215871	20130317	1948237	1612533	29786738	346199	789529	1174939	191329378	866165	42339935	26631445	3680036	2247496	483764	2049475	87355833	1756064	7072543	2846322	14061928	633672	578855	482074	43893
A5:1	8	1	9	A	2018-05-25	4000000	1.011	1.029	18	A5_1.cdf	26594249	46805014	28441734	589164	32096939	27439273	100406639	109984	2129067	665856	47228533	132337334	4613201	1687440	1775395	20952312	2667139	1905499	15834301	292642	769008	1579812	193715406	829056	44917712	25934210	4487696	2264629	326719	3131571	94892841	2000984	3640204	2118509	13062422	535377	511090	401397	61140
A6:1	9	1	11	C	2018-05-25	4000000	1.034	1.051	17	A6_1.cdf	24912482	44213262	26430200	519059	59620246	27945723	87358741	67772	1325708	377983	59060892	86035656	3965758	1126154	1515966	10604819	1848221	1257524	16987450	173986	481698	1126977	146894501	917538	21721435	15581705	2237125	2352560	283395	1599313	70700744	1681654	4350797	1693166	3021571	469408	235998	343227	52515
A7:1	10	1	13	A	2018-05-25	4000000	1.034	1.051	17	A7_1.cdf	25572558	43981262	27446631	547222	58381099	28325134	122286357	101338	1570157	475636	23153758	72521343	4661918	1369196	1542525	15637610	1256184	1398292	14555637	282943	518357	680656	173951481	978697	59006287	15411985	2359035	2117321	262312	1483446	78752997	1662120	4146788	1731076	8228697	437335	634627	383317	29952
A8:1	11	1	15	C	2018-05-25	4000000	1	1.017	17	A8_1.cdf	24837068	43919968	26388500	407512	34080525	14964032	94655394	61341	1530962	466908	53947923	91300851	3880883	1341562	1470630	9369037	2487550	1427770	15781492	218939	408438	1089029	152790687	664935	22673790	21248543	3228641	2244798	254977	2177408	73972811	1806158	2400795	1103789	4707943	348366	323890	349635	40985
QC4_HEK	12	QC	68	QC						QC4_HEK_1.cdf	25390408	44072243	26681790	563764	41986488	18141348	95107573	67577	1533971	442086	34810779	70136729	3633745	1323793	1546132	9998579	1940301	1228387	16107463	263626	440202	1127659	158741949	650371	39307236	20306420	2798367	2108475	298918	2162190	76175856	1740742	4060320	1530451	3664987	574511	478371	346621	42864
B1:1	13	2	17	A	2018-06-29	4000000	1.008	1.027	19	B1_1.cdf	25706876	44522384	27392465	529510	25941288	19863270	104296813	75663	1791018	500568	42615667	105206371	3652786	1698769	1548850	13788866	2356556	1879567	14762521	302455	508002	1591967	170808508	644715	47389242	24327042	4145829	2211770	317200	2590609	81962750	1860063	3634939	1678305	5957737	276037	520128	418550	31145
B2:1	14	2	19	C	2018-06-29	4000000	1	1.016	16	B2_1.cdf	25298192	44826880	26829105	469029	37846699	19195154	101244783	54312	1479736	442227	54905498	90562749	4896110	1298127	1637413	10827134	2412822	1528538	17498563	238006	479108	1223780	148761534	776182	35418228	18370900	3102693	2267664	300355	2079021	71732738	1741560	3170552	1358578	3807243	285839	353835	368783	41389
B3:1	15	2	21	C	2018-06-29	4000000	1.024	1.038	14	B3_1.cdf	25151129	42875058	26070312	562680	32339506	12544093	90541361	41670	1051466	257233	36566717	48799001	4314829	1243528	1378873	4987653	1572058	921150	14412182	162751	284636	932016	102397758	835435	24702546	12042299	1368063	2068111	235218	1311607	52594931	1351521	2848898	833644	191047	357861	178160	303209	34700
B4:1	16	2	23	C	2018-06-29	4000000	1.027	1.045	18	B4_1.cdf	25034091	43176592	26228861	394080	21431304	10069935	84878209	57368	1137345	357873	49504154	57425019	3274439	1389522	1271073	6705826	2103944	959007	9867257	172895	362744	1067951	133029506	760126	26266772	13818149	1853699	2079477	260034	1182422	65408037	1856091	3844092	1242166	644224	282980	224003	309803	49015
B5:1	17	2	25	A	2018-06-29	4000000	1.021	1.043	22	B5_1.cdf	26313010	44416483	30251148	610253	62720631	34174075	99017865	138612	1933198	564698	25000885	81626110	4784783	1531556	1585680	18838970	1256455	1602288	16074852	333585	606044	888823	189601737	1143898	69214404	22511007	3490811	2192724	318334	1702568	90143539	1964939	5199774	2405603	8955338	628243	906222	473459	24737
B6:1	18	2	27	C	2018-06-29	4000000	1.011	1.03	19	B6_1.cdf	25950928	44702815	27886454	532453	40496118	14290766	88697884	63317	1439553	374886	29208833	54176962	3940532	1337316	1567447	7338294	2578105	1027775	17554014	265667	427311	1121047	132655414	755780	30637174	15744274	1888434	2262990	261483	1792055	65577962	1492280	3733276	1258909	3094315	590072	338451	357986	35645
B7:1	19	2	29	A	2018-06-29	4000000	1.021	1.04	19	B7_1.cdf	26801681	45806251	28188066	537142	51188771	16059615	94749566	61708	1391650	520956	31690811	48397784	3334319	1243372	1554410	7906409	2236986	1143380	18029458	207697	375228	1044779	154334121	724631	24071793	15565421	1895083	2286377	313971	3238218	79012697	1852597	3066131	1095537	2097802	674264	607658	380242	35009
B8:1	20	2	31	A	2018-06-29	4000000	1.026	1.047	21	B8_1.cdf	26510968	45794243	28313217	431090	41258544	14819786	116704403	60573	1721796	551909	28419759	58782618	3644061	1177175	1617436	8996234	2513610	1490695	16435405	331768	441232	1168312	173724763	504484	25387418	24403014	2939681	2287130	271943	3418654	88448266	1790539	5612561	1686360	4279236	488030	479604	418065	37053
QC5_HEK	21	QC	69	QC						QC5_HEK_1.cdf	26062529	45159625	27841237	544440	41720145	18033634	104039509	89455	1499439	470286	35742612	70267929	3676653	1338346	1521578	10110474	2097955	1450690	16289276	259224	442572	1143239	159106529	638536	40427871	19582290	2509884	2233317	374180	2312281	78678201	1753889	4138215	1558839	3224505	630340	494722	396830	28261
C1:1	22	3	33	A	2018-09-07	4000000	1.014	1.032	18	C1_1.cdf	25915478	44501988	27296407	508352	39794783	13645757	110561457	48100	1329318	394344	25350024	41167489	4465187	1173360	1582618	7126281	1937987	1184701	17970009	216762	349664	977668	150239019	484605	44405781	14885225	1569915	2144691	246509	3120190	74347684	1504313	3115627	1014141	1055182	1000312	887710	328955	21616
C2:1	23	3	35	A	2018-09-07	4000000	1.021	1.041	20	C2_1.cdf	26677168	45642435	28785730	503771	19901272	13123237	102125219	92742	1760327	548870	37615938	96868247	3241605	1543917	1561965	9983004	2439378	1876964	13495113	337002	520115	1590598	165812176	617516	52872889	19461132	3073188	2275885	272231	3010074	82356756	1855283	2889895	1311127	3624572	479855	454267	364630	48779
C3:1	24	3	37	C	2018-09-07	4000000	1.026	1.043	17	C3_1.cdf	27921589	46612466	29069630	516466	27528632	15112808	109403210	109967	1653370	581137	64600785	76515485	4720752	1819043	1633494	9108174	2877806	1473244	16869435	229880	601189	1681235	203988597	747305	55858580	25075119	3046358	2807438	481046	2092334	103372322	2421630	6626210	2262312	5248792	656001	477293	416350	67273
C4:1	25	3	39	A	2018-09-07	4000000	1.031	1.048	17	C4_1.cdf	27720713	46358565	29266792	542741	70191280	17082245	111416093	61200	1687683	541417	32560522	51654731	4853167	1566194	1869914	7776699	2787455	1333438	17289673	329783	435275	1297479	160717872	639250	17897124	11466201	1815075	2324880	339006	3814753	81077433	1989461	5439743	1688612	3822254	552829	495818	414983	48604
C5:1	26	3	41	C	2018-09-07	4000000	1.014	1.032	18	C5_1.cdf	27303175	46400528	29342577	500809	29824452	15879604	100044463	50306	1361420	448994	45390384	63274323	3824985	1597140	1871393	6982225	2183143	1237463	18282966	264330	495418	1514637	156946834	747927	44488587	13221546	1843652	2400161	379802	2033169	78682226	1821196	4146667	1437970	1678015	510805	330063	381692	53994
C6:1	27	3	43	C	2018-09-07	4000000	1.016	1.04	24	C6_1.cdf	27064156	46115268	28591299	466170	31941489	17466660	103860950	74695	1283849	414509	25883956	61255929	3065799	1482407	1664259	9264078	2010644	1137923	17387371	290988	495182	1070968	154122313	638208	50651532	10456982	1547988	2195744	298053	1797762	72674561	1582822	4136745	1738716	1841479	510996	463323	292442	22636
C7:1	28	3	45	A	2018-09-07	4000000	1.016	1.034	18	C7_1.cdf	26358601	45022758	27973538	523906	31447862	20700536	102469345	74269	1370435	385721	18285516	58103019	4381727	1788191	1329094	12619308	872967	1259436	11388085	263604	400304	711484	161175409	732405	85441843	15558820	2342596	2011123	265315	1326370	76726818	1687740	4086664	2007664	2509234	1030602	1204020	358441	18922
C8:1	29	3	47	C	2018-09-07	4000000	1.015	1.032	17	C8_1.cdf	26940437	45307011	28135891	522176	23979169	14026129	95145006	62917	1549268	524163	48188228	77854957	4899677	1769153	1684294	9101908	2571632	1683075	16894096	282984	498362	1427879	169825573	541636	65847443	20692566	3159964	2336757	384931	2764578	84799130	1956781	3288592	1550112	4234583	634999	477666	362934	40276
QC6_HEK	30	QC	70	QC						QC6_HEK_1.cdf	26608457	44742333	27345813	506747	42336763	17756053	108356584	74684	1411194	441947	37365983	70995810	3349621	1456239	1503493	9781317	2151370	1656700	16501641	261704	456729	1156432	162348507	643003	41277258	19007510	2605835	2211064	355397	2442871	78324560	1745717	4003530	1523732	3086442	609729	513608	363989	42877
D1:1	31	4	49	A	2018-09-21	4000000	1.008	1.026	18	D1_1.cdf	26927722	45046093	27929247	554033	38992636	14165753	114830426	51488	1357065	346279	24710258	58364521	3362852	922088	1511340	8179404	2122473	1389945	17284225	249882	362713	1016361	164927560	330842	38805564	18516216	2117437	2158251	349831	3528607	81873226	1338668	5394263	1592164	1969466	682010	563915	328288	45562
D2:1	32	4	51	A	2018-09-21	4000000	1.012	1.027	15	D2_1.cdf	25351239	44598484	27836665	416137	13259826	7973094	94744573	44625	1249535	306806	21516463	68315980	2928413	1497598	1194272	6503746	1579611	1317495	8962015	238055	306501	1060300	119590973	585816	44184677	12143834	1745365	1954418	217490	2225253	60665746	1305302	2337538	723784	524519	346915	338543	272563	31328
D3:1	33	4	53	C	2018-09-21	4000000	1.025	1.041	16	D3_1.cdf	26116436	44518946	27886434	473489	18820759	8651863	107503914	40766	1224695	299199	26277576	51895947	3632080	1373453	1421675	5583245	1770730	1229082	13201017	244027	319448	989317	132072878	528907	48612970	15511259	2186937	2073971	243960	1905231	65757328	1397132	2681528	799782	989028	416117	314907	303144	34690
D4:1	34	4	55	A	2018-09-21	4000000	1.001	1.019	18	D4_1.cdf	26411591	43554505	26864955	557231	25620399	19322375	93949024	93288	1240577	379914	18175261	57475449	3044023	1211866	1356700	14372946	734422	1390850	14439281	346547	454580	648834	167818710	885575	77445985	13351336	1957326	1906916	283576	1082058	78856460	1601216	4150218	1988942	1462081	1302068	1444647	354045	17437
D5:1	35	4	57	C	2018-09-21	4000000	1.028	1.047	19	D5_1.cdf	25650421	43570117	26625385	536597	27319968	8517144	88047248	57984	1108537	229419	8315186	32764088	4019099	797733	1110361	4454403	1042066	1059871	11350542	163609	196375	562662	90532809	823769	23812418	6189796	875426	1842825	212637	1009544	47586421	1070753	2749426	873423	17124	314026	284887	274258	35940
D6:1	36	4	59	C	2018-09-21	4000000	1.023	1.041	18	D6_1.cdf	26728712	43960130	27152526	514554	21288623	9359605	93125487	66409	1214661	319708	52153655	57278966	4005895	1207197	1361329	5952436	2108876	1318205	12276577	172448	375447	1233758	145014436	694520	29835839	12772141	1928335	2215986	403826	1421933	72545313	1631215	4384206	1384994	559056	526453	286341	313045	29656
D7:1	37	4	61	A	2018-09-21	4000000	1.017	1.037	20	D7_1.cdf	27336361	44792053	27181989	670354	43241849	11301590	89180810	54279	1407982	362599	19613125	38057004	3631446	718203	1282456	6242010	2001401	1181868	17800325	233664	315036	1082952	146834288	706281	35863433	12446496	1652403	2064063	280697	3697877	72276826	1597773	3163246	1033098	875970	949482	778282	378848	26685
D8:1	38	4	63	C	2018-09-21	4000000	1.033	1.053	20	D8_1.cdf	27611994	45578299	27764731	567197	34883538	16526136	101730296	64969	1293379	329729	41712777	71479291	4594494	937501	1589253	7845013	1570194	1518871	20992190	206940	436023	1187079	159857258	593910	44417885	9505067	1600556	2303333	410273	1871373	78870834	1540352	4676020	1589024	968365	454710	320369	381415	37983
QC7_HEK	39	QC	71	QC						QC7_HEK_1.cdf	27415311	44875055	27839227	689271	43798741	17823679	108723208	74154	1428546	422779	31652193	69730031	4153743	1071309	1393276	9430101	2206132	1896442	16082177	226551	430794	1116096	159788405	663346	40440634	17649563	2352078	2158216	408404	2644992	76987904	1741411	3880351	1432315	3126246	557968	485534	361199	26613
[truncated: 76 more columns]
